# Supplementary material for: Genetic differences and longevity‐related phenotypes influence lifespan and lifespan variation in a sex‐specific manner in mice
Source: Aging Cell. 2020 Oct 26;19(11):e13263. doi: 10.1111/acel.13263 (PMC7681063; doi:10.1111/acel.13263)
Supplement: Supplementary file 6 [file ACEL-19-e13263-s006.xlsx]

## Sheet: Sheet1
Strain	Data set	Sex	Birth	Death.Type	Lifespan
WSB/EiJ	LG-1	F	2005-06-08	F.D.E. (Y)	1276
WSB/EiJ	LG-1	F	2/14/06	F.D.E. (Y)	1260
WSB/EiJ	LG-2	F	2006-12-02	F.D.E. (Y)	1240
WSB/EiJ	LG-1	F	2006-10-01	F.D.E. (Y)	1217
WSB/EiJ	LG-1	F	2006-10-01	F.D.E. (Y)	1217
129S1/SvImJ	LG-2	F	2006-06-02	F.D.E. (Y)	1211
C57BL/10J	LG-1	F	3/16/05	F.D.E. (Y)	1202
WSB/EiJ	LG-1	F	2006-07-03	E.S. (Y)	1185
WSB/EiJ	LG-1	F	2006-07-03	F.D.E. (Y)	1183
C57BL/10J	LG-1	F	3/16/05	F.D.E. (Y)	1182
C57BL/6J	LG-1	F	2005-02-03	F.D.E. (Y)	1180
WSB/EiJ	LG-1	F	2005-06-08	F.D.E. (Y)	1178
WSB/EiJ	LG-2	F	2006-01-01	F.D.E. (Y)	1178
WSB/EiJ	LG-1	F	2006-10-01	F.D.E. (Y)	1175
129S1/SvImJ	LG-2	F	2006-06-02	F.D.E. (Y)	1169
LP/J	LG-2	F	3/27/06	F.D.E. (Y)	1164
WSB/EiJ	LG-1	F	1/22/06	F.D.E. (Y)	1163
C57BL/10J	LG-1	F	3/16/05	F.D.E. (Y)	1159
C57BL/10J	LG-2	F	2005-07-12	F.D.E. (Y)	1153
C57BL/6J	LG-2	F	2005-02-11	F.D.E. (Y)	1152
WSB/EiJ	LG-1	F	2005-05-12	F.D.E. (Y)	1148
C57BL/10J	LG-2	F	2005-07-12	F.D.E. (Y)	1132
C57BL/10J	LG-2	F	2005-07-12	F.D.E. (Y)	1132
C57BL/10J	LG-2	F	2005-07-12	F.D.E. (Y)	1132
SWR/J	LG-2	F	7/24/06	F.D.E. (Y)	1092
WSB/EiJ	LG-1	F	12/22/05	F.D.E. (Y)	1131
NZW/LacJ	LG-2	F	2/22/06	F.D.E. (Y)	1083
WSB/EiJ	LG-1	F	12/28/05	F.D.E. (Y)	1126
C57BL/10J	LG-2	F	12/21/05	F.D.E. (Y)	1125
C57BL/10J	LG-1	F	4/13/05	F.D.E. (Y)	1125
WSB/EiJ	LG-2	F	2006-12-02	F.D.E. (Y)	1121
LP/J	LG-1	F	2/28/05	F.D.E. (Y)	1113
C57BL/6J	LG-2	F	2005-02-11	F.D.E. (Y)	1112
C57BL/6J	LG-2	F	2005-02-11	F.D.E. (Y)	1112
C57BL/10J	LG-2	F	2005-07-12	F.D.E. (Y)	1110
C57BL/10J	LG-2	F	2005-07-12	F.D.E. (Y)	1103
C57BL/10J	LG-2	F	2005-07-12	F.D.E. (Y)	1103
FVB/NJ	LG-1	F	2005-11-04	F.D.E. (Y)	1101
FVB/NJ	LG-2	F	4/18/05	F.D.E. (Y)	1100
P/J	LG-2	F	5/14/06	F.D.E. (Y)	1044
129S1/SvImJ	LG-1	F	3/21/05	F.D.E. (Y)	1099
C57BL/10J	LG-1	F	3/16/05	F.D.E. (Y)	1097
WSB/EiJ	LG-2	F	2006-05-02	F.D.E. (Y)	1093
WSB/EiJ	LG-2	F	6/27/06	F.D.E. (Y)	1091
WSB/EiJ	LG-2	F	7/31/06	F.D.E. (Y)	1085
BUB/BnJ	LG-1	F	2005-09-02	F.D.E. (Y)	1034
C57BLKS/J	LG-2	F	11/23/05	F.D.E. (Y)	1083
FVB/NJ	LG-1	F	2005-11-04	F.D.E. (Y)	1071
LP/J	LG-2	F	7/24/06	F.D.E. (Y)	1070
NZW/LacJ	LG-2	F	3/15/06	F.D.E. (Y)	1027
C57BR/CDJ	LG-1	F	2/14/05	F.D.E. (Y)	1025
C57BL/6J	LG-2	F	2005-02-11	F.D.E. (Y)	1069
FVB/NJ	LG-2	F	2005-11-04	F.D.E. (Y)	1066
LP/J	LG-1	F	2005-05-12	F.D.E. (Y)	1059
C57BL/10J	LG-1	F	4/13/05	F.D.E. (Y)	1056
C57BL/6J	LG-2	F	2005-02-11	F.D.E. (Y)	1056
C57BL/6J	LG-2	F	2005-02-11	F.D.E. (Y)	1055
WSB/EiJ	LG-1	F	2005-06-08	F.D.E. (Y)	1053
WSB/EiJ	LG-1	F	2005-06-08	F.D.E. (Y)	1053
C57BL/6J	LG-1	F	2005-02-03	F.D.E. (Y)	1049
C57BL/6J	LG-1	F	2005-02-03	F.D.E. (Y)	1049
BUB/BnJ	LG-2	F	7/27/05	F.D.E. (Y)	1012
C57BL/6J	LG-1	F	2005-02-03	F.D.E. (Y)	1049
C57BL/10J	LG-2	F	12/21/05	F.D.E. (Y)	1048
NZW/LacJ	LG-1	M	2005-01-06	F.D.E. (Y)	1153
NZW/LacJ	LG-1	M	2005-09-03	F.D.E. (Y)	1152
NZW/LacJ	LG-1	M	2005-07-07	F.D.E. (Y)	1145
C57BL/6J	LG-1	M	2005-09-03	F.D.E. (Y)	1140
NZW/LacJ	LG-1	M	2005-01-06	F.D.E. (Y)	1139
LP/J	LG-1	M	3/28/05	F.D.E. (Y)	1121
SWR/J	LG-1	M	5/23/05	F.D.E. (Y)	1110
129S1/SvImJ	LG-1	M	3/21/05	F.D.E. (Y)	1102
SWR/J	LG-1	M	5/23/05	F.D.E. (Y)	1098
NZW/LacJ	LG-1	M	3/16/05	F.D.E. (Y)	1084
NZW/LacJ	LG-1	M	2005-07-07	F.D.E. (Y)	1083
C57BR/CDJ	LG-1	M	2005-07-02	F.D.E. (Y)	1081
FVB/NJ	LG-1	M	3/14/05	F.D.E. (Y)	1079
C57BLKS/J	LG-1	M	2005-11-05	F.D.E. (Y)	1076
C57BL/6J	LG-1	M	2005-09-03	F.D.E. (Y)	1059
C57BL/6J	LG-1	M	2005-09-03	F.D.E. (Y)	1052
129S1/SvImJ	LG-1	M	3/21/05	F.D.E. (Y)	1050
C57BL/6J	LG-1	M	2005-09-03	F.D.E. (Y)	1049
129S1/SvImJ	LG-1	M	2005-11-04	F.D.E. (Y)	1043
NZW/LacJ	LG-1	M	3/16/05	F.D.E. (Y)	1043
C57BL/6J	LG-1	M	2005-09-03	E.S.P. (Y)	1037
129S1/SvImJ	LG-1	M	3/21/05	F.D.E. (Y)	1029
C57BL/6J	LG-1	M	2005-09-03	F.D.E. (Y)	1027
RIIIS/J	LG-1	M	4/25/05	F.D.E. (Y)	1022
129S1/SvImJ	LG-1	M	3/21/05	F.D.E. (Y)	1021
129S1/SvImJ	LG-1	M	3/21/05	F.D.E. (Y)	1021
KK/H1J	LG-1	M	2005-08-02	F.D.E. (Y)	1021
BUB/BnJ	LG-1	M	4/27/05	F.D.E. (Y)	1020
SWR/J	LG-1	M	2/21/05	F.D.E. (Y)	1017
NZW/LacJ	LG-1	M	2005-01-06	MISSING (Y)	1013
C57BR/CDJ	LG-1	M	3/28/05	F.D.E. (Y)	1011
C57BLKS/J	LG-1	M	3/30/05	F.D.E. (Y)	1006
LP/J	LG-1	F	2/28/05	F.D.E. (Y)	1043
LP/J	LG-1	F	3/20/06	F.D.E. (Y)	1043
LP/J	LG-2	F	3/27/06	F.D.E. (Y)	1036
NZW/LacJ	LG-1	F	4/27/05	F.D.E. (Y)	1006
C57BL/10J	LG-1	F	3/16/05	F.D.E. (Y)	1035
C57BL/6J	LG-2	F	2005-02-11	F.D.E. (Y)	1035
C57BL/10J	LG-2	F	2005-07-12	F.D.E. (Y)	1034
C57BL/6J	LG-1	F	2005-02-03	F.D.E. (Y)	1034
C57BL/6J	LG-2	F	2005-02-11	F.D.E. (Y)	1027
BALB/cByJ	LG-2	F	2005-07-11	F.D.E. (Y)	994
BALB/cByJ	LG-2	F	2005-07-11	F.D.E. (Y)	994
SM/J	LG-1	F	2005-06-03	F.D.E. (Y)	1023
C57BL/10J	LG-2	F	2005-07-12	F.D.E. (Y)	1020
C57BL/6J	LG-1	F	2005-02-03	F.D.E. (Y)	1020
FVB/NJ	LG-1	F	2005-11-04	F.D.E. (Y)	1016
FVB/NJ	LG-1	F	2005-11-04	E.S.P. (Y)	1016
FVB/NJ	LG-2	F	12/19/05	F.D.E. (Y)	1015
FVB/NJ	LG-2	F	12/19/05	F.D.E. (Y)	1015
129S1/SvImJ	LG-1	F	3/28/05	F.D.E. (Y)	1014
A/J	LG-2	F	10/31/05	F.D.E. (Y)	987
129S1/SvImJ	LG-1	F	3/28/05	F.D.E. (Y)	1014
C57BR/CDJ	LG-1	F	2/14/05	E.S.P. (Y)	987
C57BR/CDJ	LG-2	F	5/15/06	F.D.E. (Y)	987
C57BR/CDJ	LG-2	F	5/15/06	F.D.E. (Y)	987
C57BLKS/J	LG-2	F	2005-09-11	F.D.E. (Y)	1013
C57BL/10J	LG-1	F	3/16/05	F.D.E. (Y)	1010
LP/J	LG-1	F	2/28/05	F.D.E. (Y)	1010
NZW/LacJ	LG-1	F	4/27/05	F.D.E. (Y)	984
P/J	LG-1	F	2004-02-12	F.D.E. (Y)	984
C57BR/CDJ	LG-1	F	2/14/05	E.S.P. (Y)	983
C57BR/CDJ	LG-1	F	2/21/05	F.D.E. (Y)	981
LP/J	LG-2	F	3/20/06	F.D.E. (Y)	1007
C57BL/6J	LG-2	F	2005-02-11	F.D.E. (Y)	1006
C57BR/CDJ	LG-1	F	3/28/05	F.D.E. (Y)	980
C57BR/CDJ	LG-1	F	3/28/05	F.D.E. (Y)	980
C57BR/CDJ	LG-2	F	5/15/06	F.D.E. (Y)	980
SWR/J	LG-1	F	5/23/05	F.D.E. (Y)	977
C57BL/6J	LG-2	F	2005-02-11	F.D.E. (Y)	1006
C57BL/6J	LG-1	F	2005-02-03	E.S.P. (Y)	999
BALB/cByJ	LG-2	F	2005-07-11	F.D.E. (Y)	973
C57BL/6J	LG-1	F	2005-02-03	E.S.P. (Y)	999
C57BL/6J	LG-1	F	2005-02-03	F.D.E. (Y)	999
C57BL/6J	LG-2	F	2005-02-11	F.D.E. (Y)	999
C57BLKS/J	LG-2	F	11/23/05	F.D.E. (Y)	999
WSB/EiJ	LG-1	F	12/28/05	F.D.E. (Y)	999
LP/J	LG-2	F	7/24/06	F.D.E. (Y)	994
FVB/NJ	LG-2	F	4/18/05	F.D.E. (Y)	993
BUB/BnJ	LG-1	F	2005-09-02	F.D.E. (Y)	965
C57BL/6J	LG-2	F	2005-02-11	F.D.E. (Y)	992
C57BL/6J	LG-2	F	2005-02-11	F.D.E. (Y)	992
RIIIS/J	LG-2	F	2005-12-12	F.D.E. (Y)	962
C57BLKS/J	LG-2	F	2005-09-11	F.D.E. (Y)	992
C57BLKS/J	LG-2	F	2005-09-11	F.D.E. (Y)	992
RIIIS/J	LG-1	F	11/18/04	F.D.E. (Y)	960
FVB/NJ	LG-2	F	12/19/05	F.D.E. (Y)	988
BALB/cByJ	LG-2	F	2005-07-11	F.D.E. (Y)	959
129S1/SvImJ	LG-2	F	2006-06-02	F.D.E. (Y)	987
C57BLKS/J	LG-1	F	2005-09-02	F.D.E. (Y)	987
RIIIS/J	LG-1	F	5/14/05	F.D.E. (Y)	958
FVB/NJ	LG-2	F	11/21/05	F.D.E. (Y)	987
C57BLKS/J	LG-2	F	2005-09-11	F.D.E. (Y)	986
C57BL/6J	LG-2	F	2005-02-11	F.D.E. (Y)	985
RIIIS/J	LG-2	F	5/14/05	F.D.E. (Y)	954
129S1/SvImJ	LG-1	F	3/21/05	F.D.E. (Y)	980
129S1/SvImJ	LG-1	M	2005-11-04	F.D.E. (Y)	1000
C57BR/CDJ	LG-1	M	2005-07-02	F.D.E. (Y)	995
129S1/SvImJ	LG-1	M	3/21/05	F.D.E. (Y)	992
NZW/LacJ	LG-1	M	2005-09-03	F.D.E. (Y)	992
SWR/J	LG-1	M	2/28/05	F.D.E. (Y)	988
NON/ShiLtJ	LG-1	M	2005-11-04	F.D.E. (Y)	987
129S1/SvImJ	LG-1	M	2005-11-04	F.D.E. (Y)	984
C57BR/CDJ	LG-1	M	2005-07-02	E.S.P. (Y)	984
NOD.B10Sn-H2<b>/J	LG-1	M	2005-06-10	F.D.E. (Y)	983
RIIIS/J	LG-1	M	2005-04-04	E.S.P. (Y)	982
NON/ShiLtJ	LG-1	M	2005-11-04	F.D.E. (Y)	980
LP/J	LG-1	M	3/14/05	F.D.E. (Y)	979
NOD.B10Sn-H2<b>/J	LG-1	M	12/28/05	F.D.E. (Y)	979
NZW/LacJ	LG-1	M	3/16/05	E.S.P. (Y)	978
NZW/LacJ	LG-1	M	2005-07-07	MISSING (Y)	977
BALB/cByJ	LG-1	M	2005-11-07	F.D.E. (Y)	975
129S1/SvImJ	LG-1	M	2005-11-04	F.D.E. (Y)	973
C57BL/6J	LG-1	M	2005-09-03	F.D.E. (Y)	973
NON/ShiLtJ	LG-1	M	2005-02-05	F.D.E. (Y)	973
SWR/J	LG-1	M	2/21/05	F.D.E. (Y)	973
RIIIS/J	LG-1	M	4/21/05	F.D.E. (Y)	972
C57BL/6J	LG-1	M	2005-09-03	F.D.E. (Y)	971
C57BLKS/J	LG-1	M	2005-11-05	F.D.E. (Y)	971
C3H/HeJ	LG-1	M	10/17/05	F.D.E. (Y)	966
LP/J	LG-1	M	2005-04-04	F.D.E. (Y)	966
C57BLKS/J	LG-1	M	2005-11-05	F.D.E. (Y)	964
NOD.B10Sn-H2<b>/J	LG-1	M	2006-04-06	F.D.E. (Y)	960
129S1/SvImJ	LG-1	M	3/21/05	F.D.E. (Y)	959
LP/J	LG-1	M	2005-04-04	F.D.E. (Y)	959
NZW/LacJ	LG-1	M	2005-07-07	F.D.E. (Y)	956
C57BLKS/J	LG-1	F	2005-09-02	E.S.P. (Y)	980
C57BL/10J	LG-1	F	3/16/05	F.D.E. (Y)	975
BALB/cByJ	LG-2	F	2005-07-11	F.D.E. (Y)	951
NZW/LacJ	LG-2	F	2006-08-02	F.D.E. (Y)	950
NOD.B10Sn-H2<b>/J	LG-2	F	2006-02-06	F.D.E. (Y)	948
P/J	LG-1	F	2005-09-05	E.S.P. (Y)	948
RIIIS/J	LG-2	F	2/14/05	MISSING (Y)	947
RIIIS/J	LG-2	F	2/14/05	F.D.E. (Y)	947
LP/J	LG-1	F	2/28/05	F.D.E. (Y)	974
C57BL/10J	LG-1	F	3/16/05	E.S.P. (Y)	973
LP/J	LG-1	F	2005-04-04	F.D.E. (Y)	973
NZW/LacJ	LG-2	F	2006-08-02	F.D.E. (Y)	943
C57BR/CDJ	LG-2	F	4/24/06	F.D.E. (Y)	942
C57BR/CDJ	LG-2	F	4/24/06	F.D.E. (Y)	942
SWR/J	LG-1	F	5/23/05	E.S. (Y)	942
LP/J	LG-2	F	7/24/06	F.D.E. (Y)	973
C57BR/CDJ	LG-1	F	2/21/05	F.D.E. (Y)	940
129S1/SvImJ	LG-2	F	2006-06-02	F.D.E. (Y)	969
MOLF/EiJ	LG-1	F	2007-08-04	F.D.E. (Y)	967
MOLF/EiJ	LG-1	F	2007-08-04	F.D.E. (Y)	967
RIIIS/J	LG-2	F	2005-12-12	F.D.E. (Y)	938
NZW/LacJ	LG-2	F	3/22/06	F.D.E. (Y)	937
FVB/NJ	LG-1	F	2005-11-04	F.D.E. (Y)	966
LP/J	LG-1	F	2005-05-12	E.S. (Y)	966
P/J	LG-1	F	2004-02-12	F.D.E. (Y)	936
RIIIS/J	LG-1	F	11/18/04	F.D.E. (Y)	936
LP/J	LG-2	F	7/24/06	F.D.E. (Y)	966
C57BL/6J	LG-2	F	2005-02-11	F.D.E. (Y)	965
C57BR/CDJ	LG-1	F	3/28/05	F.D.E. (Y)	933
SJL/J	LG-2	F	10/31/05	F.D.E. (Y)	933
C57BLKS/J	LG-2	F	2005-09-11	F.D.E. (Y)	964
WSB/EiJ	LG-1	F	12/28/05	F.D.E. (Y)	964
LP/J	LG-2	F	4/24/06	F.D.E. (Y)	960
C57BR/CDJ	LG-2	F	4/24/06	F.D.E. (Y)	931
CBA/J	LG-2	F	11/14/05	F.D.E. (Y)	931
SWR/J	LG-1	F	5/23/05	F.D.E. (Y)	931
BALB/cByJ	LG-1	F	2005-02-05	F.D.E. (Y)	930
BALB/cByJ	LG-2	F	2005-07-11	F.D.E. (Y)	930
LP/J	LG-2	F	4/24/06	F.D.E. (Y)	960
129S1/SvImJ	LG-2	F	2006-06-02	F.D.E. (Y)	959
FVB/NJ	LG-2	F	11/21/05	F.D.E. (Y)	959
FVB/NJ	LG-2	F	11/21/05	F.D.E. (Y)	959
RIIIS/J	LG-2	F	2005-12-12	F.D.E. (Y)	925
C57BL/10J	LG-2	F	2005-07-12	F.D.E. (Y)	957
RIIIS/J	LG-1	F	11/18/04	MISSING (Y)	924
C57BL/10J	LG-2	F	2005-07-12	F.D.E. (Y)	957
SM/J	LG-1	F	2005-06-04	F.D.E. (Y)	956
SWR/J	LG-2	F	5/23/05	F.D.E. (Y)	924
129S1/SvImJ	LG-2	F	2006-06-02	F.D.E. (Y)	952
RIIIS/J	LG-1	F	11/18/04	F.D.E. (Y)	922
C57BL/6J	LG-1	F	2005-02-03	F.D.E. (Y)	952
FVB/NJ	LG-1	F	4/18/05	F.D.E. (Y)	952
LP/J	LG-1	F	3/13/06	F.D.E. (Y)	946
C57BL/6J	LG-2	F	2005-02-11	F.D.E. (Y)	945
FVB/NJ	LG-1	F	4/18/05	F.D.E. (Y)	944
C57BR/CDJ	LG-1	F	3/28/05	F.D.E. (Y)	918
NZO/H1LtJ	LG-1	F	3/22/05	F.D.E. (Y)	918
SWR/J	LG-2	F	8/28/06	E.S. (Y)	918
WSB/EiJ	LG-1	F	2006-07-03	F.D.E. (Y)	944
BALB/cByJ	LG-2	F	2005-07-11	F.D.E. (Y)	917
C57BLKS/J	LG-2	F	2005-09-11	F.D.E. (Y)	940
C57BR/CDJ	LG-2	F	4/24/06	F.D.E. (Y)	917
MOLF/EiJ	LG-1	F	2008-12-01	F.D.E. (Y)	940
129S1/SvImJ	LG-1	F	3/21/05	F.D.E. (Y)	938
NOD.B10Sn-H2<b>/J	LG-1	M	9/18/05	F.D.E. (Y)	954
RIIIS/J	LG-1	M	2/14/05	F.D.E. (Y)	954
NON/ShiLtJ	LG-1	M	2005-02-05	F.D.E. (Y)	953
LP/J	LG-1	M	2005-04-04	F.D.E. (Y)	947
C57BR/CDJ	LG-1	M	2/14/05	F.D.E. (Y)	946
RIIIS/J	LG-1	M	4/25/05	F.D.E. (Y)	946
RIIIS/J	LG-1	M	4/25/05	F.D.E. (Y)	946
C57BL/6J	LG-1	M	2005-09-03	E.S.P. (Y)	945
C57BLKS/J	LG-1	M	3/30/05	F.D.E. (Y)	944
C57BR/CDJ	LG-1	M	3/16/05	F.D.E. (Y)	943
C57BR/CDJ	LG-1	M	3/16/05	F.D.E. (Y)	943
C57BR/CDJ	LG-1	M	3/16/05	F.D.E. (Y)	943
RIIIS/J	LG-1	M	4/21/05	F.D.E. (Y)	941
RIIIS/J	LG-1	M	4/25/05	F.D.E. (Y)	940
RIIIS/J	LG-1	M	4/25/05	F.D.E. (Y)	940
BALB/cByJ	LG-1	M	2005-11-07	F.D.E. (Y)	939
C57BLKS/J	LG-1	M	2/23/05	F.D.E. (Y)	938
BALB/cByJ	LG-1	M	2005-11-07	F.D.E. (Y)	936
C57BL/10J	LG-1	M	2005-09-03	F.D.E. (Y)	936
C57BLKS/J	LG-1	M	2005-11-05	F.D.E. (Y)	936
C57BR/CDJ	LG-1	M	3/28/05	F.D.E. (Y)	933
C57BR/CDJ	LG-1	M	2/14/05	F.D.E. (Y)	933
LP/J	LG-1	M	3/14/05	F.D.E. (Y)	933
RIIIS/J	LG-1	M	2005-04-04	F.D.E. (Y)	933
C57BLKS/J	LG-1	M	3/30/05	E.S.P. (Y)	932
SWR/J	LG-1	M	2/21/05	F.D.E. (Y)	931
NON/ShiLtJ	LG-1	M	2005-11-04	F.D.E. (Y)	930
C57BL/6J	LG-1	M	2005-11-05	F.D.E. (Y)	929
C57BL/6J	LG-1	M	2005-11-05	F.D.E. (Y)	929
NOD.B10Sn-H2<b>/J	LG-1	M	12/31/05	F.D.E. (Y)	926
RIIIS/J	LG-1	M	4/25/05	F.D.E. (Y)	926
129S1/SvImJ	LG-1	M	3/21/05	E.S.P. (Y)	925
NZW/LacJ	LG-1	F	2005-04-05	F.D.E. (Y)	916
RIIIS/J	LG-2	F	2005-12-12	F.D.E. (Y)	916
129S1/SvImJ	LG-1	F	3/28/05	F.D.E. (Y)	938
C57BLKS/J	LG-2	F	2/23/05	F.D.E. (Y)	938
NZW/LacJ	LG-1	F	2005-04-05	F.D.E. (Y)	915
NZW/LacJ	LG-1	F	3/23/05	F.D.E. (Y)	915
C57BL/10J	LG-2	F	2005-07-12	F.D.E. (Y)	936
BALB/cByJ	LG-2	F	2005-07-11	F.D.E. (Y)	912
C57BR/CDJ	LG-1	F	2/21/05	F.D.E. (Y)	912
C57BLKS/J	LG-2	F	2005-09-11	F.D.E. (Y)	936
SJL/J	LG-2	F	4/25/05	F.D.E. (Y)	912
NON/ShiLtJ	LG-2	F	2005-12-12	F.D.E. (Y)	911
NON/ShiLtJ	LG-2	F	2005-12-12	F.D.E. (Y)	911
BALB/cByJ	LG-2	F	2005-07-11	F.D.E. (Y)	909
C57BLKS/J	LG-2	F	11/23/05	F.D.E. (Y)	935
SWR/J	LG-1	F	5/23/05	F.D.E. (Y)	909
C57BL/6J	LG-2	F	2005-02-11	F.D.E. (Y)	933
MOLF/EiJ	LG-1	F	4/29/07	F.D.E. (Y)	933
129S1/SvImJ	LG-1	F	3/21/05	F.D.E. (Y)	932
BALB/cByJ	LG-1	F	2005-02-05	E.S.P. (Y)	906
SM/J	LG-1	F	2005-06-03	F.D.E. (Y)	932
NON/ShiLtJ	LG-1	F	2005-11-04	E.S.P. (Y)	906
C57BL/6J	LG-2	F	2005-02-11	F.D.E. (Y)	931
C57BR/CDJ	LG-1	F	3/28/05	F.D.E. (Y)	905
C57BR/CDJ	LG-1	F	3/28/05	F.D.E. (Y)	905
RIIIS/J	LG-2	F	2005-12-12	F.D.E. (Y)	905
BUB/BnJ	LG-1	F	2/23/05	F.D.E. (Y)	904
129S1/SvImJ	LG-1	F	3/21/05	E.S.P. (Y)	926
SWR/J	LG-2	F	5/23/05	F.D.E. (Y)	904
NON/ShiLtJ	LG-2	F	2005-12-12	F.D.E. (Y)	903
NZW/LacJ	LG-2	F	3/22/06	F.D.E. (Y)	903
BUB/BnJ	LG-2	F	7/27/05	F.D.E. (Y)	902
C57BLKS/J	LG-1	F	2005-09-03	E.S.P. (Y)	926
MOLF/EiJ	LG-1	F	2008-12-01	F.D.E. (Y)	926
129S1/SvImJ	LG-1	F	3/21/05	F.D.E. (Y)	925
C57BL/10J	LG-2	F	12/21/05	F.D.E. (Y)	925
C57BR/CDJ	LG-1	F	2/14/05	F.D.E. (Y)	899
CBA/J	LG-2	F	11/14/05	F.D.E. (Y)	899
P/J	LG-1	F	2005-01-08	F.D.E. (Y)	898
C57BLKS/J	LG-1	F	2005-09-03	F.D.E. (Y)	924
BALB/cByJ	LG-2	F	2005-07-11	F.D.E. (Y)	897
C57BR/CDJ	LG-1	F	2/14/05	F.D.E. (Y)	897
CBA/J	LG-2	F	11/14/05	F.D.E. (Y)	897
NZW/LacJ	LG-2	F	3/22/06	F.D.E. (Y)	895
SM/J	LG-2	F	2005-02-03	F.D.E. (Y)	924
RIIIS/J	LG-1	F	2/21/05	E.S.P. (Y)	891
BALB/cByJ	LG-1	F	2005-02-05	F.D.E. (Y)	890
C57BR/CDJ	LG-1	F	2/14/05	F.D.E. (Y)	890
SM/J	LG-2	F	2005-02-03	F.D.E. (Y)	924
C57BL/6J	LG-1	F	2005-02-03	F.D.E. (Y)	922
C57BL/10J	LG-2	F	2005-07-12	F.D.E. (Y)	921
C57BLKS/J	LG-2	F	2005-09-11	F.D.E. (Y)	921
NON/ShiLtJ	LG-2	F	2005-05-12	F.D.E. (Y)	889
NON/ShiLtJ	LG-2	F	2005-05-12	F.D.E. (Y)	889
NON/ShiLtJ	LG-2	F	2005-05-12	F.D.E. (Y)	889
RIIIS/J	LG-2	F	2005-05-12	F.D.E. (Y)	889
129S1/SvImJ	LG-1	F	3/21/05	F.D.E. (Y)	920
SM/J	LG-1	F	2005-06-03	F.D.E. (Y)	920
C57BL/6J	LG-2	F	2005-02-11	E.S. (Y)	918
129S1/SvImJ	LG-2	F	2006-06-02	F.D.E. (Y)	917
SWR/J	LG-2	F	7/24/06	F.D.E. (Y)	888
SWR/J	LG-1	F	5/16/05	F.D.E. (Y)	886
C57BLKS/J	LG-1	F	2005-02-03	F.D.E. (Y)	917
DBA/2J	LG-1	F	3/14/05	F.D.E. (Y)	917
BALB/cByJ	LG-1	M	2005-11-07	F.D.E. (Y)	925
NON/ShiLtJ	LG-1	M	2005-11-04	F.D.E. (Y)	924
C57BL/6J	LG-1	M	2005-09-03	E.S.P. (Y)	922
C57BL/6J	LG-1	M	2005-09-03	F.D.E. (Y)	922
C57BL/6J	LG-1	M	2005-09-03	F.D.E. (Y)	922
NOD.B10Sn-H2<b>/J	LG-1	M	12/28/05	F.D.E. (Y)	922
129S1/SvImJ	LG-1	M	3/21/05	E.S.P. (Y)	919
NON/ShiLtJ	LG-1	M	2005-02-05	F.D.E. (Y)	919
NON/ShiLtJ	LG-1	M	2005-02-05	F.D.E. (Y)	919
129S1/SvImJ	LG-1	M	3/21/05	F.D.E. (Y)	917
C57BL/10J	LG-1	M	2005-09-03	E.S.P. (Y)	917
129S1/SvImJ	LG-1	M	3/21/05	E.S.P. (Y)	914
LP/J	LG-1	M	2/28/05	F.D.E. (Y)	914
CBA/J	LG-1	M	2005-07-03	E.S.P. (Y)	913
SWR/J	LG-1	M	2/21/05	F.D.E. (Y)	911
NON/ShiLtJ	LG-1	M	2005-02-05	MISSING (Y)	910
C57BL/6J	LG-1	M	2005-09-03	E.S.P. (Y)	909
RIIIS/J	LG-1	M	4/21/05	F.D.E. (Y)	909
C57BR/CDJ	LG-1	M	2/14/05	E.S.P. (Y)	907
C57BR/CDJ	LG-1	M	3/28/05	F.D.E. (Y)	905
NOD.B10Sn-H2<b>/J	LG-1	M	9/25/05	F.D.E. (Y)	905
NON/ShiLtJ	LG-1	M	2005-02-05	F.D.E. (Y)	905
RIIIS/J	LG-1	M	2005-04-04	F.D.E. (Y)	905
RIIIS/J	LG-1	M	2005-04-04	MISSING (Y)	905
DBA/2J	LG-1	M	2005-11-04	F.D.E. (Y)	904
NON/ShiLtJ	LG-1	M	3/28/05	F.D.E. (Y)	904
SWR/J	LG-1	M	2/28/05	F.D.E. (Y)	904
RIIIS/J	LG-1	M	2005-04-04	E.S.P. (Y)	903
C57BL/6J	LG-1	M	2005-09-03	E.S.P. (Y)	901
C57BL/6J	LG-1	M	2005-09-03	E.S.P. (Y)	901
C57BL/6J	LG-1	M	2005-09-03	F.D.E. (Y)	901
C57BL/10J	LG-1	M	2005-09-03	E.S.P. (Y)	898
C57BLKS/J	LG-1	F	2/23/05	E.S.P. (Y)	916
NON/ShiLtJ	LG-2	F	2005-09-05	F.D.E. (Y)	883
RIIIS/J	LG-2	F	2/14/05	F.D.E. (Y)	883
RIIIS/J	LG-2	F	2/14/05	F.D.E. (Y)	883
RIIIS/J	LG-2	F	2/14/05	F.D.E. (Y)	883
BALB/cByJ	LG-2	F	2005-07-11	F.D.E. (Y)	882
BALB/cByJ	LG-1	F	2005-02-05	F.D.E. (Y)	882
BTBR<+>tf/J	LG-2	F	2006-06-03	F.D.E. (Y)	882
C57BR/CDJ	LG-2	F	2006-12-06	F.D.E. (Y)	882
C57BR/CDJ	LG-2	F	2006-12-06	F.D.E. (Y)	882
C57BLKS/J	LG-1	F	2/23/05	E.S.P. (Y)	915
RIIIS/J	LG-2	F	2005-12-12	F.D.E. (Y)	882
NZW/LacJ	LG-1	F	2005-04-05	F.D.E. (Y)	880
NZW/LacJ	LG-2	F	3/15/06	F.D.E. (Y)	880
NZW/LacJ	LG-2	F	2/22/06	F.D.E. (Y)	880
A/J	LG-2	F	10/31/05	F.D.E. (Y)	878
BALB/cByJ	LG-1	F	2005-02-05	E.S.P. (Y)	877
BTBR<+>tf/J	LG-1	F	2005-07-03	E.S.P. (Y)	877
C57BLKS/J	LG-2	F	2005-09-11	F.D.E. (Y)	915
C57BR/CDJ	LG-1	F	3/28/05	F.D.E. (Y)	877
CBA/J	LG-2	F	11/14/05	E.S. (Y)	877
C3H/HeJ	LG-1	F	2005-07-03	E.S.P. (Y)	876
NON/ShiLtJ	LG-2	F	2005-05-12	F.D.E. (Y)	876
C57BR/CDJ	LG-1	F	2/28/05	F.D.E. (Y)	875
C57BR/CDJ	LG-2	F	5/15/06	F.D.E. (Y)	875
C57BL/6J	LG-2	F	2005-02-11	F.D.E. (Y)	914
LP/J	LG-1	F	2005-04-04	F.D.E. (Y)	912
DBA/2J	LG-2	F	11/21/05	F.D.E. (Y)	909
C57BL/10J	LG-1	F	3/16/05	F.D.E. (Y)	908
C57BL/6J	LG-1	F	2005-02-03	E.S.P. (Y)	908
RIIIS/J	LG-1	F	2/14/05	E.S.P. (Y)	872
C57BL/6J	LG-1	F	2005-02-03	E.S.P. (Y)	908
C57BL/10J	LG-1	F	3/16/05	F.D.E. (Y)	906
NON/ShiLtJ	LG-1	F	2005-04-04	F.D.E. (Y)	870
C57BL/10J	LG-1	F	3/16/05	E.S.P. (Y)	905
C3H/HeJ	LG-1	F	2005-07-03	F.D.E. (Y)	869
FVB/NJ	LG-1	F	4/18/05	F.D.E. (Y)	904
C57BR/CDJ	LG-1	F	2/14/05	F.D.E. (Y)	869
C57BR/CDJ	LG-2	F	2006-12-06	F.D.E. (Y)	869
C57BR/CDJ	LG-2	F	2006-12-06	F.D.E. (Y)	869
C57BL/10J	LG-1	F	3/16/05	F.D.E. (Y)	902
NON/ShiLtJ	LG-2	F	2005-05-12	F.D.E. (Y)	869
NON/ShiLtJ	LG-1	F	3/14/05	E.S.P. (Y)	869
NON/ShiLtJ	LG-1	F	3/14/05	F.D.E. (Y)	869
SWR/J	LG-2	F	7/24/06	F.D.E. (Y)	869
C57BR/CDJ	LG-2	F	4/24/06	F.D.E. (Y)	868
BUB/BnJ	LG-1	F	2005-06-04	F.D.E. (Y)	867
C57BL/10J	LG-1	F	4/13/05	F.D.E. (Y)	902
SM/J	LG-2	F	12/21/05	F.D.E. (Y)	902
SM/J	LG-2	F	2005-02-03	F.D.E. (Y)	901
BUB/BnJ	LG-2	F	7/27/05	E.S.P. (Y)	866
WSB/EiJ	LG-1	F	11/16/05	F.D.E. (Y)	900
129S1/SvImJ	LG-1	F	3/21/05	F.D.E. (Y)	897
NZW/LacJ	LG-1	F	4/27/05	F.D.E. (Y)	866
CBA/J	LG-1	F	3/14/05	E.S.P. (Y)	863
NON/ShiLtJ	LG-1	M	2005-02-05	F.D.E. (Y)	898
C57BL/6J	LG-1	M	2005-09-03	E.S.P. (Y)	897
NON/ShiLtJ	LG-1	M	3/28/05	F.D.E. (Y)	897
SM/J	LG-1	M	2005-09-03	F.D.E. (Y)	896
BALB/cByJ	LG-1	M	2005-11-07	F.D.E. (Y)	895
C57BL/6J	LG-1	M	2005-09-03	F.D.E. (Y)	895
C57BLKS/J	LG-1	M	2005-09-02	E.S.P. (Y)	891
C57BLKS/J	LG-1	M	2005-09-02	E.S.P. (Y)	891
C3H/HeJ	LG-1	M	2005-07-03	E.S.P. (Y)	890
BALB/cByJ	LG-1	M	2/20/06	F.D.E. (Y)	889
BALB/cByJ	LG-1	M	2/20/06	F.D.E. (Y)	889
BTBR<+>tf/J	LG-1	M	2/15/05	F.D.E. (Y)	889
BUB/BnJ	LG-1	M	4/27/05	F.D.E. (Y)	889
BUB/BnJ	LG-1	M	4/27/05	F.D.E. (Y)	889
C3H/HeJ	LG-1	M	2005-07-03	F.D.E. (Y)	889
C57BLKS/J	LG-1	M	3/30/05	F.D.E. (Y)	889
BUB/BnJ	LG-1	M	4/27/05	F.D.E. (Y)	888
C57BL/10J	LG-1	M	2005-09-03	E.S.P. (Y)	887
NZW/LacJ	LG-1	M	2005-09-03	F.D.E. (Y)	887
CBA/J	LG-1	M	3/14/05	E.S.P. (Y)	886
RIIIS/J	LG-1	M	2/14/05	E.S.P. (Y)	886
C3H/HeJ	LG-1	M	10/17/05	E.S. (Y)	885
129S1/SvImJ	LG-1	M	3/21/05	E.S.P. (Y)	882
FVB/NJ	LG-1	M	3/21/05	E.S.P. (Y)	882
C57BLKS/J	LG-1	M	3/30/05	F.D.E. (Y)	881
RIIIS/J	LG-1	F	3/28/05	F.D.E. (Y)	863
CBA/J	LG-1	F	3/14/05	F.D.E. (Y)	862
NON/ShiLtJ	LG-2	F	2005-12-12	F.D.E. (Y)	862
NON/ShiLtJ	LG-1	F	2005-04-04	E.S.P. (Y)	862
C57BL/6J	LG-2	F	2005-02-11	F.D.E. (Y)	894
C3H/HeJ	LG-1	F	2005-07-03	F.D.E. (Y)	861
C57BR/CDJ	LG-1	F	2/28/05	E.S.P. (Y)	861
NOD.B10Sn-H2<b>/J	LG-1	F	2005-06-10	F.D.E. (Y)	861
NON/ShiLtJ	LG-2	F	2005-05-12	F.D.E. (Y)	861
NZO/H1LtJ	LG-2	F	3/20/06	F.D.E. (Y)	861
P/J	LG-1	F	2005-11-05	F.D.E. (Y)	861
DBA/2J	LG-1	F	3/14/05	F.D.E. (Y)	890
DBA/2J	LG-2	F	11/21/05	F.D.E. (Y)	890
LP/J	LG-2	F	3/27/06	F.D.E. (Y)	890
C57BL/10J	LG-2	F	12/21/05	F.D.E. (Y)	889
C57BL/10J	LG-1	F	3/16/05	F.D.E. (Y)	888
C57BL/10J	LG-1	F	3/16/05	F.D.E. (Y)	888
C57BLKS/J	LG-1	F	2/23/05	F.D.E. (Y)	888
NZW/LacJ	LG-2	F	3/22/06	F.D.E. (Y)	859
C57BLKS/J	LG-1	F	2/23/05	F.D.E. (Y)	888
RIIIS/J	LG-1	F	2/14/05	F.D.E. (Y)	857
WSB/EiJ	LG-2	F	7/19/06	F.D.E. (Y)	886
PL/J	LG-1	F	2005-07-02	F.D.E. (Y)	885
C3H/HeJ	LG-1	F	2005-07-03	F.D.E. (Y)	854
C57BR/CDJ	LG-2	F	5/22/06	F.D.E. (Y)	854
NON/ShiLtJ	LG-2	F	2005-12-12	F.D.E. (Y)	854
NON/ShiLtJ	LG-2	F	2005-12-12	F.D.E. (Y)	854
SWR/J	LG-1	F	2/21/05	F.D.E. (Y)	854
DBA/2J	LG-2	F	11/21/05	F.D.E. (Y)	883
FVB/NJ	LG-2	F	11/21/05	F.D.E. (Y)	883
FVB/NJ	LG-1	F	2005-11-04	F.D.E. (Y)	882
C57BLKS/J	LG-2	F	2/23/05	E.S.P. (Y)	877
LP/J	LG-2	F	4/24/06	F.D.E. (Y)	875
NOD.B10Sn-H2<b>/J	LG-1	F	9/18/05	F.D.E. (Y)	851
NON/ShiLtJ	LG-2	F	2005-09-05	E.S.P. (Y)	851
LP/J	LG-1	F	3/13/06	F.D.E. (Y)	875
KK/H1J	LG-1	F	7/20/05	F.D.E. (Y)	849
NOD.B10Sn-H2<b>/J	LG-2	F	2006-02-06	F.D.E. (Y)	849
P/J	LG-1	F	2005-09-05	F.D.E. (Y)	849
RIIIS/J	LG-2	F	2005-12-12	F.D.E. (Y)	849
BALB/cByJ	LG-1	F	2005-02-05	F.D.E. (Y)	848
C57BR/CDJ	LG-1	F	2/28/05	E.S.P. (Y)	848
CBA/J	LG-1	F	2005-07-03	E.S.P. (Y)	848
CBA/J	LG-1	F	2005-07-03	E.S.P. (Y)	848
NOD.B10Sn-H2<b>/J	LG-2	F	2006-04-06	F.D.E. (Y)	848
NON/ShiLtJ	LG-1	F	2005-11-04	E.S.P. (Y)	848
RIIIS/J	LG-2	F	2005-12-12	F.D.E. (Y)	848
C57BLKS/J	LG-1	F	2005-09-02	E.S.P. (Y)	874
C57BLKS/J	LG-1	F	2005-09-03	F.D.E. (Y)	873
NON/ShiLtJ	LG-2	F	2005-12-12	F.D.E. (Y)	847
NON/ShiLtJ	LG-1	F	3/14/05	F.D.E. (Y)	847
SWR/J	LG-1	F	5/23/05	F.D.E. (Y)	847
P/J	LG-1	F	2004-02-12	F.D.E. (Y)	846
SWR/J	LG-2	F	2/20/06	F.D.E. (Y)	846
DBA/2J	LG-1	F	3/14/05	E.S.P. (Y)	872
NZW/LacJ	LG-1	F	3/23/05	F.D.E. (Y)	845
RIIIS/J	LG-1	F	11/18/04	F.D.E. (Y)	845
RIIIS/J	LG-2	F	2005-12-12	F.D.E. (Y)	844
DBA/2J	LG-2	F	11/21/05	F.D.E. (Y)	871
BALB/cByJ	LG-2	F	2005-07-11	F.D.E. (Y)	842
C57BR/CDJ	LG-1	F	2/28/05	E.S.P. (Y)	842
SM/J	LG-1	M	2005-09-03	F.D.E. (Y)	881
C3H/HeJ	LG-1	M	2005-07-03	E.S.P. (Y)	878
NOD.B10Sn-H2<b>/J	LG-1	M	9/25/05	F.D.E. (Y)	878
129S1/SvImJ	LG-1	M	2005-11-04	F.D.E. (Y)	876
FVB/NJ	LG-1	M	3/21/05	E.S.P. (Y)	876
BUB/BnJ	LG-1	M	4/27/05	F.D.E. (Y)	875
SM/J	LG-1	M	3/30/05	F.D.E. (Y)	875
BUB/BnJ	LG-1	M	4/27/05	F.D.E. (Y)	874
C57BLKS/J	LG-1	M	2/23/05	E.S.P. (Y)	874
BUB/BnJ	LG-1	M	11/23/05	F.D.E. (Y)	873
CBA/J	LG-1	M	2005-07-03	F.D.E. (Y)	871
CBA/J	LG-1	M	2005-07-03	E.S.P. (Y)	869
C57BL/10J	LG-1	M	4/13/05	F.D.E. (Y)	868
SM/J	LG-1	M	5/18/05	F.D.E. (Y)	868
C57BR/CDJ	LG-1	M	3/16/05	F.D.E. (Y)	867
SM/J	LG-1	M	2005-09-03	F.D.E. (Y)	867
C57BR/CDJ	LG-1	M	3/28/05	F.D.E. (Y)	865
C57BR/CDJ	LG-1	M	3/28/05	MISSING (Y)	865
C57BLKS/J	LG-1	M	2/23/05	E.S.P. (Y)	863
NON/ShiLtJ	LG-1	M	2005-02-05	F.D.E. (Y)	863
LP/J	LG-1	M	2/28/05	F.D.E. (Y)	862
NON/ShiLtJ	LG-1	M	2005-02-05	F.D.E. (Y)	862
SWR/J	LG-1	M	2/28/05	F.D.E. (Y)	862
A/J	LG-1	M	3/21/05	F.D.E. (Y)	861
C57BLKS/J	LG-1	M	2/23/05	F.D.E. (Y)	860
C57BL/6J	LG-1	M	2005-11-05	F.D.E. (Y)	859
C57BL/6J	LG-1	M	2005-11-05	F.D.E. (Y)	859
C57BL/6J	LG-1	M	2005-11-05	F.D.E. (Y)	859
129S1/SvImJ	LG-1	M	3/21/05	E.S.P. (Y)	857
129S1/SvImJ	LG-1	M	3/21/05	E.S.P. (Y)	857
C3H/HeJ	LG-1	M	10/17/05	F.D.E. (Y)	857
KK/H1J	LG-1	M	2/22/05	E.S.P. (Y)	857
RIIIS/J	LG-1	F	2005-04-04	E.S.P. (Y)	842
DBA/2J	LG-2	F	11/21/05	F.D.E. (Y)	871
BALB/cByJ	LG-1	F	2005-02-05	F.D.E. (Y)	841
CBA/J	LG-1	F	3/14/05	E.S.P. (Y)	841
129S1/SvImJ	LG-1	F	3/21/05	F.D.E. (Y)	869
RIIIS/J	LG-1	F	2005-04-04	E.S.P. (Y)	841
RIIIS/J	LG-1	F	2/14/05	E.S.P. (Y)	841
C57BLKS/J	LG-1	F	2005-02-03	E.S.P. (Y)	869
A/J	LG-2	F	10/31/05	F.D.E. (Y)	840
C57BR/CDJ	LG-2	F	5/22/06	F.D.E. (Y)	840
FVB/NJ	LG-1	F	4/18/05	F.D.E. (Y)	869
C57BL/10J	LG-2	F	2005-07-12	F.D.E. (Y)	867
C57BLKS/J	LG-1	F	2/23/05	F.D.E. (Y)	867
NON/ShiLtJ	LG-1	F	2005-11-04	F.D.E. (Y)	840
C57BLKS/J	LG-1	F	2/23/05	F.D.E. (Y)	867
C57BL/6J	LG-1	F	2005-02-03	F.D.E. (Y)	866
BALB/cByJ	LG-1	F	2005-02-05	E.S.P. (Y)	837
C3H/HeJ	LG-1	F	2005-07-03	E.S.P. (Y)	836
C3H/HeJ	LG-1	F	2005-07-03	E.S.P. (Y)	835
C57BL/6J	LG-1	F	2005-02-03	F.D.E. (Y)	866
C57BR/CDJ	LG-2	F	5/22/06	F.D.E. (Y)	834
C57L/J	LG-1	F	2005-09-02	F.D.E. (Y)	834
CBA/J	LG-2	F	11/14/05	E.S. (Y)	834
SJL/J	LG-1	F	4/25/05	E.S.P. (Y)	834
C3H/HeJ	LG-1	F	2005-07-03	E.S.P. (Y)	833
WSB/EiJ	LG-1	F	12/28/05	F.D.E. (Y)	866
C57BR/CDJ	LG-2	F	5/29/06	F.D.E. (Y)	833
129S1/SvImJ	LG-1	F	3/21/05	F.D.E. (Y)	861
129S1/SvImJ	LG-2	F	2006-06-02	F.D.E. (Y)	860
NON/ShiLtJ	LG-1	F	3/28/05	E.S.P. (Y)	833
NON/ShiLtJ	LG-2	F	2005-12-12	F.D.E. (Y)	833
C57BL/10J	LG-2	F	12/21/05	F.D.E. (Y)	860
C57BLKS/J	LG-1	F	2005-02-03	F.D.E. (Y)	860
BUB/BnJ	LG-2	F	2/15/06	F.D.E. (Y)	830
C57L/J	LG-2	F	2006-08-02	F.D.E. (Y)	830
BALB/cByJ	LG-2	F	2005-07-11	F.D.E. (Y)	829
DBA/2J	LG-2	F	11/21/05	F.D.E. (Y)	860
SM/J	LG-1	F	2005-06-04	F.D.E. (Y)	860
C57BL/10J	LG-2	F	2005-07-12	F.D.E. (Y)	859
C57BL/6J	LG-1	F	2005-02-03	F.D.E. (Y)	859
129S1/SvImJ	LG-2	F	2/13/06	F.D.E. (Y)	858
FVB/NJ	LG-1	F	2005-11-04	E.S.P. (Y)	856
A/J	LG-2	F	10/31/05	F.D.E. (Y)	826
BALB/cByJ	LG-2	F	2005-07-11	F.D.E. (Y)	826
129S1/SvImJ	LG-1	F	3/21/05	F.D.E. (Y)	855
MOLF/EiJ	LG-1	F	7/17/07	F.D.E. (Y)	854
BUB/BnJ	LG-2	F	11/23/05	F.D.E. (Y)	825
NZW/LacJ	LG-1	F	2005-04-05	F.D.E. (Y)	825
C57BLKS/J	LG-1	F	2005-09-03	F.D.E. (Y)	853
C57BLKS/J	LG-1	F	2005-02-03	F.D.E. (Y)	853
SJL/J	LG-1	F	3/14/05	E.S.P. (Y)	822
SM/J	LG-2	F	2005-02-03	F.D.E. (Y)	853
C57BL/6J	LG-1	F	2005-02-03	F.D.E. (Y)	852
NOD.B10Sn-H2<b>/J	LG-2	F	2006-04-06	F.D.E. (Y)	821
C3H/HeJ	LG-1	F	2005-07-03	F.D.E. (Y)	820
NON/ShiLtJ	LG-2	F	2005-05-12	F.D.E. (Y)	820
RIIIS/J	LG-1	F	3/28/05	F.D.E. (Y)	820
SM/J	LG-2	F	12/21/05	F.D.E. (Y)	852
BALB/cByJ	LG-1	F	2005-02-05	F.D.E. (Y)	819
BALB/cByJ	LG-1	F	2005-02-05	F.D.E. (Y)	819
BALB/cByJ	LG-2	F	2005-07-11	F.D.E. (Y)	819
C57BR/CDJ	LG-2	F	5/22/06	F.D.E. (Y)	819
C57L/J	LG-2	F	2006-08-03	F.D.E. (Y)	819
LP/J	LG-1	F	4/25/05	F.D.E. (Y)	850
129S1/SvImJ	LG-1	M	2005-11-04	E.S.P. (Y)	856
BUB/BnJ	LG-1	M	11/23/05	F.D.E. (Y)	855
LP/J	LG-1	M	3/28/05	F.D.E. (Y)	855
NZO/H1LtJ	LG-1	M	2/22/05	E.S.P. (Y)	855
CBA/J	LG-1	M	2005-07-03	F.D.E. (Y)	854
SM/J	LG-1	M	2005-09-03	F.D.E. (Y)	853
C57BL/10J	LG-1	M	2005-09-03	F.D.E. (Y)	852
C57BL/10J	LG-1	M	2005-09-03	F.D.E. (Y)	852
NOD.B10Sn-H2<b>/J	LG-1	M	9/18/05	F.D.E. (Y)	850
C57BL/10J	LG-1	M	4/13/05	E.S.P. (Y)	849
C57BR/CDJ	LG-1	M	2005-07-02	F.D.E. (Y)	849
C57BR/CDJ	LG-1	M	2/14/05	E.S.P. (Y)	848
BTBR<+>tf/J	LG-1	M	4/29/05	E.S.P. (Y)	847
C3H/HeJ	LG-1	M	2005-07-03	F.D.E. (Y)	847
NON/ShiLtJ	LG-1	M	2005-04-04	F.D.E. (Y)	847
SM/J	LG-1	M	5/18/05	E.S.P. (Y)	847
C57BR/CDJ	LG-1	M	3/16/05	F.D.E. (Y)	846
129S1/SvImJ	LG-1	M	2005-11-04	F.D.E. (Y)	842
C57BR/CDJ	LG-1	M	2/14/05	F.D.E. (Y)	842
NON/ShiLtJ	LG-1	M	2005-02-05	E.S.P. (Y)	842
SWR/J	LG-1	M	2/21/05	F.D.E. (Y)	841
SWR/J	LG-1	M	2/21/05	F.D.E. (Y)	841
BALB/cByJ	LG-1	M	2005-11-07	F.D.E. (Y)	840
CBA/J	LG-1	M	2/28/05	F.D.E. (Y)	840
NON/ShiLtJ	LG-1	M	2005-11-04	F.D.E. (Y)	840
C57L/J	LG-1	M	2/23/05	F.D.E. (Y)	839
C57BL/6J	LG-1	M	2005-09-03	F.D.E. (Y)	838
NON/ShiLtJ	LG-1	F	3/28/05	E.S.P. (Y)	819
NON/ShiLtJ	LG-1	F	3/28/05	E.S.P. (Y)	819
NON/ShiLtJ	LG-1	F	3/28/05	F.D.E. (Y)	819
NON/ShiLtJ	LG-1	F	3/28/05	MISSING (Y)	819
DBA/2J	LG-1	F	3/14/05	E.S.P. (Y)	847
BUB/BnJ	LG-1	F	2/23/05	F.D.E. (Y)	818
NZW/LacJ	LG-2	F	3/15/06	E.S. (Y)	818
FVB/NJ	LG-2	F	11/21/05	F.D.E. (Y)	847
C57L/J	LG-2	F	2006-08-03	F.D.E. (Y)	817
NZW/LacJ	LG-1	F	3/23/05	E.S.P. (Y)	817
C57BL/6J	LG-2	F	2005-02-11	F.D.E. (Y)	845
C3H/HeJ	LG-1	F	2005-07-03	E.S.P. (Y)	815
DBA/2J	LG-2	F	11/21/05	F.D.E. (Y)	843
SM/J	LG-1	F	2005-06-03	F.D.E. (Y)	842
NZO/H1LtJ	LG-2	F	5/26/06	F.D.E. (Y)	815
C3H/HeJ	LG-2	F	11/14/05	F.D.E. (Y)	814
NOD.B10Sn-H2<b>/J	LG-1	F	12/31/05	F.D.E. (Y)	814
P/J	LG-1	F	2005-01-08	F.D.E. (Y)	814
RIIIS/J	LG-2	F	2/14/05	F.D.E. (Y)	814
SWR/J	LG-2	F	8/28/06	F.D.E. (Y)	814
C3H/HeJ	LG-1	F	2005-07-03	F.D.E. (Y)	813
FVB/NJ	LG-2	F	4/18/05	F.D.E. (Y)	841
NZO/H1LtJ	LG-2	F	2006-10-12	F.D.E. (Y)	813
NZW/LacJ	LG-1	F	2005-04-05	F.D.E. (Y)	813
RIIIS/J	LG-2	F	2/27/06	F.D.E. (Y)	813
BALB/cByJ	LG-2	F	2005-07-11	F.D.E. (Y)	812
BALB/cByJ	LG-2	F	2005-07-11	F.D.E. (Y)	812
C57BR/CDJ	LG-2	F	2006-01-05	F.D.E. (Y)	812
CBA/J	LG-2	F	11/14/05	F.D.E. (Y)	812
129S1/SvImJ	LG-2	F	2/13/06	F.D.E. (Y)	840
DBA/2J	LG-1	F	3/14/05	F.D.E. (Y)	840
SWR/J	LG-1	F	2/21/05	F.D.E. (Y)	812
DBA/2J	LG-2	F	11/21/05	F.D.E. (Y)	840
P/J	LG-1	F	2004-02-12	F.D.E. (Y)	811
RIIIS/J	LG-1	F	4/21/05	E.S.P. (Y)	811
BUB/BnJ	LG-1	F	2005-06-04	F.D.E. (Y)	810
NOD.B10Sn-H2<b>/J	LG-1	F	2005-01-10	F.D.E. (Y)	809
CBA/J	LG-1	F	3/14/05	F.D.E. (Y)	807
LP/J	LG-1	F	3/20/06	F.D.E. (Y)	840
A/J	LG-1	F	3/21/05	F.D.E. (Y)	806
NON/ShiLtJ	LG-2	F	2005-12-12	F.D.E. (Y)	806
C3H/HeJ	LG-2	F	11/14/05	F.D.E. (Y)	805
C57BR/CDJ	LG-1	F	2/21/05	F.D.E. (Y)	805
NZO/H1LtJ	LG-1	F	2005-08-03	F.D.E. (Y)	805
SM/J	LG-2	F	2006-11-01	F.D.E. (Y)	839
C57BL/6J	LG-1	F	2005-02-03	F.D.E. (Y)	838
NZW/LacJ	LG-2	F	2006-08-02	F.D.E. (Y)	804
BALB/cByJ	LG-1	F	2005-02-05	E.S.P. (Y)	802
BALB/cByJ	LG-1	F	2005-02-05	E.S.P. (Y)	802
C3H/HeJ	LG-1	F	2005-07-03	E.S.P. (Y)	801
NON/ShiLtJ	LG-2	F	2005-05-12	F.D.E. (Y)	801
P/J	LG-1	F	2005-01-08	E.S.P. (Y)	801
C3H/HeJ	LG-1	F	2005-07-03	E.S.P. (Y)	800
WSB/EiJ	LG-2	F	8/17/06	E.S. (Y)	838
NZO/H1LtJ	LG-2	F	2006-10-12	F.D.E. (Y)	800
NOD.B10Sn-H2<b>/J	LG-2	F	2006-04-06	F.D.E. (Y)	799
SWR/J	LG-2	F	8/28/06	F.D.E. (Y)	799
BALB/cByJ	LG-1	F	2005-02-05	E.S.P. (Y)	798
BALB/cByJ	LG-1	F	2005-02-05	F.D.E. (Y)	798
BUB/BnJ	LG-2	F	2/15/06	E.S. (Y)	798
LP/J	LG-1	F	2005-09-05	F.D.E. (Y)	835
LP/J	LG-1	M	3/18/05	F.D.E. (Y)	837
NON/ShiLtJ	LG-1	M	2005-02-05	E.S.P. (Y)	837
C3H/HeJ	LG-1	M	2005-07-03	F.D.E. (Y)	834
C57BR/CDJ	LG-1	M	2/14/05	F.D.E. (Y)	834
LP/J	LG-1	M	2/28/05	F.D.E. (Y)	834
RIIIS/J	LG-1	M	3/14/05	F.D.E. (Y)	834
C3H/HeJ	LG-1	M	2005-07-03	E.S.P. (Y)	833
SM/J	LG-1	M	3/30/05	E.S.P. (Y)	833
SM/J	LG-1	M	3/30/05	F.D.E. (Y)	832
LP/J	LG-1	M	3/18/05	F.D.E. (Y)	830
LP/J	LG-1	M	2/28/05	E.S.P. (Y)	829
BTBR<+>tf/J	LG-1	M	2005-02-05	F.D.E. (Y)	828
LP/J	LG-1	M	3/14/05	F.D.E. (Y)	828
RIIIS/J	LG-1	M	2/14/05	F.D.E. (Y)	827
C57BL/6J	LG-1	M	2005-11-05	F.D.E. (Y)	826
C57BLKS/J	LG-1	M	2005-11-05	F.D.E. (Y)	826
DBA/2J	LG-1	M	2005-07-03	MISSING (Y)	826
DBA/2J	LG-1	M	2005-07-03	F.D.E. (Y)	826
RIIIS/J	LG-1	M	4/25/05	F.D.E. (Y)	826
C57BL/10J	LG-1	M	4/13/05	E.S.P. (Y)	825
SM/J	LG-1	M	3/30/05	F.D.E. (Y)	825
C57BL/10J	LG-1	M	2005-09-03	F.D.E. (Y)	824
NZW/LacJ	LG-1	M	2005-07-07	F.D.E. (Y)	824
NZW/LacJ	LG-1	M	2005-07-07	F.D.E. (Y)	824
BTBR<+>tf/J	LG-1	M	2/15/05	E.S.P. (Y)	822
LP/J	LG-1	M	3/28/05	E.S.P. (Y)	822
LP/J	LG-1	M	3/28/05	E.S.P. (Y)	822
C3H/HeJ	LG-1	M	2005-07-03	F.D.E. (Y)	820
C3H/HeJ	LG-1	M	2005-07-03	F.D.E. (Y)	820
C57BR/CDJ	LG-1	M	2/14/05	F.D.E. (Y)	820
CBA/J	LG-1	M	2005-07-03	F.D.E. (Y)	820
C57BLKS/J	LG-1	M	2005-11-05	E.S.P. (Y)	819
C57BLKS/J	LG-1	F	2005-09-03	F.D.E. (Y)	833
C3H/HeJ	LG-2	F	10/17/05	F.D.E. (Y)	797
C57L/J	LG-2	F	2006-08-02	F.D.E. (Y)	796
C57L/J	LG-2	F	2005-02-02	F.D.E. (Y)	796
C57L/J	LG-2	F	2006-08-03	F.D.E. (Y)	796
NZW/LacJ	LG-2	F	2006-08-02	F.D.E. (Y)	796
LP/J	LG-2	F	3/20/06	E.S. (Y)	833
BALB/cByJ	LG-2	F	2005-07-11	F.D.E. (Y)	795
C3H/HeJ	LG-2	F	10/17/05	F.D.E. (Y)	795
C3H/HeJ	LG-1	F	2005-07-03	E.S.P. (Y)	795
C3H/HeJ	LG-1	F	2005-07-03	MISSING (Y)	795
LP/J	LG-2	F	3/20/06	MISSING (Y)	833
SM/J	LG-2	F	12/21/05	F.D.E. (Y)	832
RIIIS/J	LG-1	F	4/21/05	E.S.P. (Y)	795
SJL/J	LG-1	F	3/14/05	E.S.P. (Y)	795
CBA/J	LG-2	F	11/14/05	F.D.E. (Y)	794
129S1/SvImJ	LG-1	F	3/21/05	F.D.E. (Y)	830
A/J	LG-1	F	3/21/05	E.S.P. (Y)	793
NOD.B10Sn-H2<b>/J	LG-1	F	9/25/05	F.D.E. (Y)	793
RIIIS/J	LG-1	F	2005-04-04	F.D.E. (Y)	793
C57BR/CDJ	LG-1	F	2/28/05	F.D.E. (Y)	792
C57BR/CDJ	LG-1	F	2/21/05	F.D.E. (Y)	792
C57BR/CDJ	LG-2	F	4/24/06	F.D.E. (Y)	792
P/J	LG-1	F	2005-09-05	F.D.E. (Y)	792
DBA/2J	LG-1	F	3/14/05	E.S.P. (Y)	829
FVB/NJ	LG-2	F	4/18/05	F.D.E. (Y)	829
C57L/J	LG-1	F	2005-06-04	MISSING (Y)	791
C57L/J	LG-1	F	2005-06-04	F.D.E. (Y)	791
P/J	LG-2	F	5/16/06	F.D.E. (Y)	791
FVB/NJ	LG-2	F	12/19/05	F.D.E. (Y)	829
SWR/J	LG-1	F	2/21/05	F.D.E. (Y)	791
A/J	LG-2	F	10/31/05	F.D.E. (Y)	790
FVB/NJ	LG-2	F	12/19/05	MISSING (Y)	829
RIIIS/J	LG-1	F	4/21/05	E.S.P. (Y)	790
DBA/2J	LG-1	F	3/14/05	E.S.P. (Y)	827
NOD.B10Sn-H2<b>/J	LG-1	F	12/31/05	F.D.E. (Y)	788
WSB/EiJ	LG-2	F	2006-01-01	F.D.E. (Y)	827
CBA/J	LG-1	F	3/14/05	E.S.P. (Y)	786
CBA/J	LG-1	F	3/14/05	E.S.P. (Y)	786
P/J	LG-2	F	2007-12-05	F.D.E. (Y)	786
129S1/SvImJ	LG-2	F	2006-06-02	F.D.E. (Y)	826
C57BLKS/J	LG-1	F	2005-02-03	E.S.P. (Y)	826
SM/J	LG-1	F	2005-06-04	E.S.P. (Y)	826
BALB/cByJ	LG-1	F	2005-02-05	E.S.P. (Y)	785
C3H/HeJ	LG-2	F	10/17/05	F.D.E. (Y)	785
DBA/2J	LG-2	F	11/21/05	F.D.E. (Y)	823
DBA/2J	LG-2	F	11/21/05	F.D.E. (Y)	823
NOD.B10Sn-H2<b>/J	LG-2	F	2006-04-06	F.D.E. (Y)	785
RIIIS/J	LG-1	F	3/28/05	F.D.E. (Y)	785
SWR/J	LG-1	F	2/21/05	F.D.E. (Y)	785
A/J	LG-1	F	4/25/05	F.D.E. (Y)	784
C57L/J	LG-1	F	2005-09-02	F.D.E. (Y)	784
C57L/J	LG-2	F	2006-08-03	F.D.E. (Y)	783
C57L/J	LG-2	F	2006-08-03	F.D.E. (Y)	783
CBA/J	LG-2	F	11/14/05	F.D.E. (Y)	783
NZO/H1LtJ	LG-1	F	2005-08-03	F.D.E. (Y)	783
C57BL/10J	LG-1	M	2005-09-03	F.D.E. (Y)	818
NZO/H1LtJ	LG-1	M	2/15/05	F.D.E. (Y)	818
SM/J	LG-1	M	3/30/05	F.D.E. (Y)	818
FVB/NJ	LG-1	M	3/14/05	E.S.P. (Y)	816
RIIIS/J	LG-1	M	3/14/05	F.D.E. (Y)	814
NON/ShiLtJ	LG-1	M	2005-04-04	F.D.E. (Y)	813
129S1/SvImJ	LG-1	M	2005-11-04	F.D.E. (Y)	812
C57BLKS/J	LG-1	M	3/30/05	F.D.E. (Y)	812
C57BLKS/J	LG-1	M	2005-09-02	E.S.P. (Y)	812
C57L/J	LG-1	M	2005-06-04	F.D.E. (Y)	812
C57L/J	LG-1	M	2005-06-04	E.S.P. (Y)	812
DBA/2J	LG-1	M	2005-11-04	F.D.E. (Y)	812
SWR/J	LG-1	M	2/28/05	F.D.E. (Y)	812
C57BLKS/J	LG-1	M	2005-11-05	F.D.E. (Y)	811
C57BLKS/J	LG-1	M	2005-09-02	F.D.E. (Y)	810
129S1/SvImJ	LG-1	M	2005-11-04	F.D.E. (Y)	809
CBA/J	LG-1	M	2/28/05	E.S.P. (Y)	808
LP/J	LG-1	M	3/28/05	E.S.P. (Y)	808
RIIIS/J	LG-1	M	2/14/05	F.D.E. (Y)	807
C57L/J	LG-1	M	2/23/05	F.D.E. (Y)	806
KK/H1J	LG-1	M	7/20/05	E.S.P. (Y)	806
NON/ShiLtJ	LG-1	M	3/28/05	F.D.E. (Y)	806
NON/ShiLtJ	LG-1	M	2005-11-04	F.D.E. (Y)	806
BTBR<+>tf/J	LG-1	M	2/15/05	F.D.E. (Y)	805
SWR/J	LG-1	M	2/21/05	F.D.E. (Y)	805
SM/J	LG-1	M	3/30/05	F.D.E. (Y)	804
C3H/HeJ	LG-1	M	2005-07-03	E.S.P. (Y)	802
LP/J	LG-1	M	2/28/05	F.D.E. (Y)	800
SM/J	LG-1	M	5/18/05	F.D.E. (Y)	800
SWR/J	LG-1	M	5/23/05	F.D.E. (Y)	800
DBA/2J	LG-1	M	2005-11-04	E.S.P. (Y)	799
NON/ShiLtJ	LG-1	M	2005-04-04	F.D.E. (Y)	799
129S1/SvImJ	LG-1	F	3/21/05	E.S.P. (Y)	821
FVB/NJ	LG-2	F	2005-11-04	E.S.P. (Y)	821
C57L/J	LG-1	F	2/16/05	F.D.E. (Y)	782
NOD.B10Sn-H2<b>/J	LG-1	F	2005-06-10	F.D.E. (Y)	782
NZW/LacJ	LG-1	F	2005-04-05	MISSING (Y)	782
NOD.B10Sn-H2<b>/J	LG-2	F	9/25/05	F.D.E. (Y)	780
RIIIS/J	LG-1	F	5/14/05	F.D.E. (Y)	780
C57BR/CDJ	LG-2	F	4/24/06	F.D.E. (Y)	778
129S1/SvImJ	LG-1	F	3/21/05	F.D.E. (Y)	819
RIIIS/J	LG-2	F	2006-06-03	F.D.E. (Y)	778
DBA/2J	LG-2	F	11/21/05	F.D.E. (Y)	819
C3H/HeJ	LG-2	F	10/17/05	F.D.E. (Y)	777
C3H/HeJ	LG-1	F	2005-07-03	F.D.E. (Y)	777
C3H/HeJ	LG-1	F	2005-07-03	F.D.E. (Y)	777
CBA/J	LG-1	F	3/14/05	F.D.E. (Y)	777
WSB/EiJ	LG-2	F	2005-06-12	F.D.E. (Y)	819
RIIIS/J	LG-2	F	2005-12-12	F.D.E. (Y)	777
SWR/J	LG-2	F	7/24/06	F.D.E. (Y)	777
129S1/SvImJ	LG-2	F	2006-06-02	F.D.E. (Y)	818
MOLF/EiJ	LG-1	F	1/28/08	F.D.E. (Y)	818
C57BL/6J	LG-2	F	2005-02-11	F.D.E. (Y)	817
SM/J	LG-2	F	12/21/05	F.D.E. (Y)	817
NZW/LacJ	LG-1	F	2005-04-05	F.D.E. (Y)	775
LP/J	LG-1	F	5/21/05	F.D.E. (Y)	815
LP/J	LG-1	F	5/21/05	F.D.E. (Y)	815
LP/J	LG-2	F	7/24/06	F.D.E. (Y)	813
BTBR<+>tf/J	LG-2	F	2/20/06	F.D.E. (Y)	771
C57BR/CDJ	LG-2	F	5/15/06	F.D.E. (Y)	771
WSB/EiJ	LG-1	F	2005-06-12	F.D.E. (Y)	813
DBA/2J	LG-2	F	11/21/05	F.D.E. (Y)	812
C57BR/CDJ	LG-2	F	2006-12-06	F.D.E. (Y)	770
CBA/J	LG-2	F	11/14/05	F.D.E. (Y)	770
NOD.B10Sn-H2<b>/J	LG-2	F	12/28/05	F.D.E. (Y)	770
NOD.B10Sn-H2<b>/J	LG-2	F	12/28/05	F.D.E. (Y)	770
FVB/NJ	LG-1	F	4/18/05	F.D.E. (Y)	812
C57BL/10J	LG-1	F	3/16/05	F.D.E. (Y)	811
129S1/SvImJ	LG-2	F	2006-06-02	F.D.E. (Y)	806
BALB/cByJ	LG-2	F	2005-07-11	F.D.E. (Y)	764
PL/J	LG-2	F	5/29/06	F.D.E. (Y)	805
C57BL/10J	LG-1	F	3/16/05	F.D.E. (Y)	804
NON/ShiLtJ	LG-1	F	2005-11-04	F.D.E. (Y)	764
LP/J	LG-1	F	2/28/05	F.D.E. (Y)	800
MOLF/EiJ	LG-1	F	5/13/07	F.D.E. (Y)	799
C57BL/10J	LG-1	F	3/16/05	E.S.P. (Y)	798
LP/J	LG-2	F	4/24/06	F.D.E. (Y)	798
BTBR<+>tf/J	LG-2	F	3/13/06	F.D.E. (Y)	763
C57L/J	LG-2	F	1/18/06	F.D.E. (Y)	763
SM/J	LG-2	F	2006-11-01	F.D.E. (Y)	796
C57BL/6J	LG-1	F	2005-02-03	F.D.E. (Y)	795
BUB/BnJ	LG-2	F	7/27/05	E.S.P. (Y)	761
A/J	LG-1	F	3/21/05	E.S.P. (Y)	760
C57BL/6J	LG-2	F	2005-02-11	F.D.E. (Y)	795
KK/H1J	LG-1	F	2005-12-05	F.D.E. (Y)	760
FVB/NJ	LG-1	F	4/18/05	E.S.P. (Y)	794
NOD.B10Sn-H2<b>/J	LG-2	F	2006-02-06	F.D.E. (Y)	759
129S1/SvImJ	LG-1	F	3/21/05	F.D.E. (Y)	791
129S1/SvImJ	LG-2	F	2/13/06	F.D.E. (Y)	791
CBA/J	LG-2	F	11/14/05	E.S.P. (Y)	758
NOD.B10Sn-H2<b>/J	LG-1	F	2005-10-10	F.D.E. (Y)	758
SM/J	LG-1	F	2005-06-04	F.D.E. (Y)	791
C57BL/6J	LG-1	F	2005-02-03	F.D.E. (Y)	790
A/J	LG-1	F	3/21/05	F.D.E. (Y)	757
BALB/cByJ	LG-1	F	2005-02-05	F.D.E. (Y)	757
BALB/cByJ	LG-1	F	2005-02-05	F.D.E. (Y)	757
RIIIS/J	LG-1	M	3/14/05	F.D.E. (Y)	799
RIIIS/J	LG-1	M	2005-04-04	F.D.E. (Y)	799
129S1/SvImJ	LG-1	M	2005-11-04	E.S.P. (Y)	798
129S1/SvImJ	LG-1	M	2005-11-04	E.S.P. (Y)	798
A/J	LG-1	M	3/14/05	F.D.E. (Y)	798
C57BLKS/J	LG-1	M	3/30/05	F.D.E. (Y)	798
LP/J	LG-1	M	3/14/05	F.D.E. (Y)	798
SM/J	LG-1	M	3/30/05	F.D.E. (Y)	798
SM/J	LG-1	M	3/30/05	F.D.E. (Y)	798
NON/ShiLtJ	LG-1	M	2005-04-04	F.D.E. (Y)	793
C57BL/10J	LG-1	M	2005-09-03	F.D.E. (Y)	792
NZW/LacJ	LG-1	M	2005-09-03	F.D.E. (Y)	792
KK/H1J	LG-1	M	2005-08-02	F.D.E. (Y)	791
LP/J	LG-1	M	3/18/05	F.D.E. (Y)	788
C57BL/10J	LG-1	M	3/30/05	F.D.E. (Y)	785
C57BLKS/J	LG-1	M	2/23/05	F.D.E. (Y)	784
C57L/J	LG-1	M	2005-06-04	F.D.E. (Y)	784
C57L/J	LG-1	M	2005-02-03	F.D.E. (Y)	783
SM/J	LG-1	M	3/30/05	F.D.E. (Y)	783
SM/J	LG-1	M	3/30/05	F.D.E. (Y)	783
DBA/2J	LG-1	M	2005-11-04	F.D.E. (Y)	781
C3H/HeJ	LG-1	M	2005-07-03	F.D.E. (Y)	780
NOD.B10Sn-H2<b>/J	LG-1	M	9/25/05	F.D.E. (Y)	780
A/J	LG-1	M	3/21/05	E.S.P. (Y)	779
A/J	LG-1	M	3/21/05	E.S.P. (Y)	779
NON/ShiLtJ	LG-1	M	2005-02-05	F.D.E. (Y)	779
RIIIS/J	LG-1	M	2/14/05	F.D.E. (Y)	779
129S1/SvImJ	LG-1	M	2005-11-04	F.D.E. (Y)	778
C57BR/CDJ	LG-1	M	3/16/05	F.D.E. (Y)	777
CBA/J	LG-1	M	3/14/05	F.D.E. (Y)	777
C57L/J	LG-1	M	2/23/05	F.D.E. (Y)	775
P/J	LG-2	M	2007-09-05	F.D.E. (Y)	775
BALB/cByJ	LG-1	F	2005-02-05	F.D.E. (Y)	757
C57BL/6J	LG-2	F	2005-02-11	E.S. (Y)	789
C57BR/CDJ	LG-1	F	2/28/05	F.D.E. (Y)	757
C57BR/CDJ	LG-2	F	5/15/06	F.D.E. (Y)	757
NON/ShiLtJ	LG-1	F	3/28/05	F.D.E. (Y)	757
NZO/H1LtJ	LG-1	F	2005-04-04	F.D.E. (Y)	757
NZO/H1LtJ	LG-1	F	3/22/05	F.D.E. (Y)	757
A/J	LG-1	F	4/25/05	F.D.E. (Y)	756
BALB/cByJ	LG-2	F	2005-07-11	F.D.E. (Y)	756
CBA/J	LG-1	F	3/14/05	F.D.E. (Y)	756
DBA/2J	LG-2	F	11/21/05	F.D.E. (Y)	787
RIIIS/J	LG-1	F	4/21/05	F.D.E. (Y)	756
BUB/BnJ	LG-2	F	11/23/05	E.S.P. (Y)	755
C57L/J	LG-1	F	2005-09-02	F.D.E. (Y)	755
RIIIS/J	LG-1	F	11/18/04	F.D.E. (Y)	755
SM/J	LG-1	F	2005-06-03	F.D.E. (Y)	786
NOD.B10Sn-H2<b>/J	LG-1	F	9/18/05	E.S.P. (Y)	752
A/J	LG-1	F	4/25/05	E.S.P. (Y)	751
A/J	LG-1	F	4/25/05	F.D.E. (Y)	750
SM/J	LG-1	F	2005-06-03	F.D.E. (Y)	786
NON/ShiLtJ	LG-1	F	3/14/05	F.D.E. (Y)	750
NON/ShiLtJ	LG-1	F	2005-11-04	F.D.E. (Y)	750
SM/J	LG-1	F	2005-06-03	F.D.E. (Y)	786
C57L/J	LG-2	F	2005-02-02	F.D.E. (Y)	749
MRL/MpJ	LG-1	F	2005-07-03	E.S.P. (Y)	749
A/J	LG-2	F	10/31/05	F.D.E. (Y)	748
DBA/2J	LG-1	F	3/14/05	F.D.E. (Y)	785
NOD.B10Sn-H2<b>/J	LG-1	F	9/30/05	F.D.E. (Y)	748
DBA/2J	LG-1	F	3/14/05	F.D.E. (Y)	785
MOLF/EiJ	LG-1	F	7/17/07	F.D.E. (Y)	784
NZW/LacJ	LG-1	F	2005-04-05	F.D.E. (Y)	747
NZW/LacJ	LG-1	F	4/27/05	F.D.E. (Y)	747
C57BL/10J	LG-2	F	12/21/05	F.D.E. (Y)	782
C3H/HeJ	LG-2	F	10/17/05	F.D.E. (Y)	745
NON/ShiLtJ	LG-1	F	3/14/05	F.D.E. (Y)	745
A/J	LG-2	F	10/31/05	E.S.P. (Y)	744
C57L/J	LG-1	F	2/16/05	F.D.E. (Y)	744
C57L/J	LG-1	F	2/16/05	F.D.E. (Y)	744
P/J	LG-2	F	5/14/06	F.D.E. (Y)	744
RIIIS/J	LG-2	F	2005-05-12	F.D.E. (Y)	744
C57BR/CDJ	LG-2	F	2006-12-06	F.D.E. (Y)	743
C57L/J	LG-1	F	2/16/05	F.D.E. (Y)	743
KK/H1J	LG-1	F	2006-03-05	F.D.E. (Y)	743
KK/H1J	LG-1	F	2006-03-05	F.D.E. (Y)	743
SWR/J	LG-1	F	5/16/05	F.D.E. (Y)	743
C57L/J	LG-1	F	2005-09-02	F.D.E. (Y)	742
NZW/LacJ	LG-2	F	2/22/06	F.D.E. (Y)	742
KK/H1J	LG-2	F	6/14/06	F.D.E. (Y)	741
P/J	LG-1	F	2004-02-12	F.D.E. (Y)	741
NOD.B10Sn-H2<b>/J	LG-1	F	9/30/05	MISSING (Y)	740
NOD.B10Sn-H2<b>/J	LG-2	F	12/28/05	F.D.E. (Y)	740
A/J	LG-1	F	3/21/05	E.S.P. (Y)	739
BTBR<+>tf/J	LG-1	F	2/28/05	F.D.E. (Y)	739
KK/H1J	LG-1	F	2/22/05	E.S. (Y)	738
C57L/J	LG-1	F	2005-09-03	F.D.E. (Y)	737
C57BL/6J	LG-1	F	2005-02-03	F.D.E. (Y)	782
BALB/cByJ	LG-2	F	2005-07-11	F.D.E. (Y)	736
NZW/LacJ	LG-2	F	3/15/06	E.S. (Y)	736
LP/J	LG-1	F	2/28/05	F.D.E. (Y)	778
A/J	LG-1	F	3/21/05	F.D.E. (Y)	735
C3H/HeJ	LG-2	F	11/14/05	E.S.P. (Y)	735
C57L/J	LG-1	F	2/16/05	F.D.E. (Y)	735
C57L/J	LG-1	F	2/16/05	F.D.E. (Y)	735
C57L/J	LG-1	F	2005-09-02	F.D.E. (Y)	735
SM/J	LG-1	M	2005-09-03	E.S.P. (Y)	775
NOD.B10Sn-H2<b>/J	LG-1	M	9/18/05	F.D.E. (Y)	773
DBA/2J	LG-1	M	2005-11-04	E.S.P. (Y)	772
C57BL/10J	LG-1	M	4/13/05	F.D.E. (Y)	770
C57BLKS/J	LG-1	M	2005-09-02	F.D.E. (Y)	770
C57BLKS/J	LG-1	M	2/23/05	F.D.E. (Y)	770
SM/J	LG-1	M	2005-09-03	F.D.E. (Y)	770
NZW/LacJ	LG-1	M	2005-09-03	F.D.E. (Y)	769
BUB/BnJ	LG-1	M	10/19/05	F.D.E. (Y)	768
C57L/J	LG-1	M	2005-02-03	F.D.E. (Y)	768
BALB/cByJ	LG-1	M	2/14/05	E.S.P. (Y)	767
NON/ShiLtJ	LG-1	M	2005-02-05	F.D.E. (Y)	765
RIIIS/J	LG-1	M	2/14/05	F.D.E. (Y)	765
C57BLKS/J	LG-1	M	2005-11-05	MISSING (Y)	764
A/J	LG-1	M	3/21/05	F.D.E. (Y)	763
BALB/cByJ	LG-1	M	2005-11-07	F.D.E. (Y)	763
C57L/J	LG-1	M	2/23/05	F.D.E. (Y)	763
C57L/J	LG-1	M	2/23/05	F.D.E. (Y)	763
C57BLKS/J	LG-1	M	2005-09-02	F.D.E. (Y)	762
KK/H1J	LG-1	M	2/22/05	F.D.E. (Y)	762
C57BL/6J	LG-1	M	2005-11-05	F.D.E. (Y)	761
DBA/2J	LG-1	M	2005-11-04	E.S.P. (Y)	759
NOD.B10Sn-H2<b>/J	LG-1	M	2006-04-06	F.D.E. (Y)	759
BALB/cByJ	LG-1	M	2/28/05	F.D.E. (Y)	758
BALB/cByJ	LG-1	M	2/28/05	F.D.E. (Y)	758
BALB/cByJ	LG-1	M	2005-11-07	F.D.E. (Y)	757
DBA/2J	LG-1	M	2005-11-04	E.S.P. (Y)	757
SM/J	LG-1	M	5/18/05	E.S.P. (Y)	757
LP/J	LG-1	M	2/28/05	F.D.E. (Y)	756
NZO/H1LtJ	LG-1	M	2/15/05	F.D.E. (Y)	756
C57L/J	LG-1	M	2005-02-03	F.D.E. (Y)	755
SM/J	LG-1	M	3/30/05	F.D.E. (Y)	755
WSB/EiJ	LG-1	M	12/28/05	F.D.E. (Y)	1284
129S1/SvImJ	LG-2	F	2006-06-02	F.D.E. (Y)	777
PL/J	LG-2	F	5/22/06	F.D.E. (Y)	777
C57BL/10J	LG-2	F	2005-07-12	MISSING (Y)	776
WSB/EiJ	LG-1	M	2005-05-12	F.D.E. (Y)	1232
C57BL/6J	LG-1	F	2005-02-03	F.D.E. (Y)	776
DBA/2J	LG-2	F	11/21/05	F.D.E. (Y)	776
WSB/EiJ	LG-1	M	1/27/05	F.D.E. (Y)	1214
WSB/EiJ	LG-1	M	12/28/05	F.D.E. (Y)	1209
WSB/EiJ	LG-1	M	11/16/05	F.D.E. (Y)	1202
DBA/2J	LG-2	F	11/21/05	F.D.E. (Y)	776
MOLF/EiJ	LG-1	F	2008-12-01	F.D.E. (Y)	774
C57BLKS/J	LG-2	F	2/23/05	E.S.P. (Y)	773
DBA/2J	LG-2	F	11/21/05	F.D.E. (Y)	773
C57BL/6J	LG-1	F	2005-02-03	MISSING (Y)	772
WSB/EiJ	LG-1	F	12/28/05	F.D.E. (Y)	772
129S1/SvImJ	LG-2	F	2006-06-02	F.D.E. (Y)	770
WSB/EiJ	LG-1	M	11/16/05	F.D.E. (Y)	1138
C57BLKS/J	LG-2	F	2/23/05	F.D.E. (Y)	770
SM/J	LG-2	F	12/21/05	F.D.E. (Y)	768
WSB/EiJ	LG-1	M	12/28/05	F.D.E. (Y)	1125
LP/J	LG-1	F	5/21/05	F.D.E. (Y)	766
WSB/EiJ	LG-1	M	12/22/05	F.D.E. (Y)	1110
PWD/PhJ	LG-2	F	2006-01-07	E.S. (Y)	1094
DBA/2J	LG-2	F	11/21/05	F.D.E. (Y)	765
C57BL/10J	LG-1	F	4/13/05	F.D.E. (Y)	764
WSB/EiJ	LG-1	M	1/27/05	F.D.E. (Y)	1091
WSB/EiJ	LG-1	M	12/28/05	F.D.E. (Y)	1089
LP/J	LG-1	F	3/13/06	F.D.E. (Y)	764
PWD/PhJ	LG-1	F	4/24/05	F.D.E. (Y)	1071
SM/J	LG-1	F	2005-06-03	F.D.E. (Y)	764
SM/J	LG-1	F	2005-06-03	F.D.E. (Y)	764
WSB/EiJ	LG-1	M	2005-05-12	F.D.E. (Y)	1050
MOLF/EiJ	LG-1	M	2007-07-11	F.D.E. (Y)	1048
WSB/EiJ	LG-1	M	12/22/05	F.D.E. (Y)	1040
WSB/EiJ	LG-1	M	11/16/05	F.D.E. (Y)	1021
WSB/EiJ	LG-1	M	2005-06-12	F.D.E. (Y)	1014
PWD/PhJ	LG-1	M	4/21/05	F.D.E. (Y)	1012
WSB/EiJ	LG-1	M	12/19/04	F.D.E. (Y)	1005
WSB/EiJ	LG-1	M	12/19/04	F.D.E. (Y)	1005
PWD/PhJ	LG-1	F	4/21/05	F.D.E. (Y)	1002
129S1/SvImJ	LG-1	F	3/21/05	F.D.E. (Y)	763
PWD/PhJ	LG-1	F	4/30/05	E.S.P. (Y)	991
PWD/PhJ	LG-1	F	4/30/05	MISSING (Y)	991
PWD/PhJ	LG-2	F	2006-10-09	F.D.E. (Y)	981
PWD/PhJ	LG-2	F	2006-07-08	F.D.E. (Y)	980
PWD/PhJ	LG-2	F	7/27/06	E.S. (Y)	979
PWD/PhJ	LG-2	F	2006-10-09	F.D.E. (Y)	974
PWD/PhJ	LG-1	F	4/24/05	MISSING (Y)	967
PWD/PhJ	LG-1	F	4/24/05	F.D.E. (Y)	967
129S1/SvImJ	LG-2	F	2006-06-02	E.S. (Y)	763
SM/J	LG-2	F	2005-02-03	F.D.E. (Y)	763
PWD/PhJ	LG-1	M	2005-11-05	F.D.E. (Y)	964
C57BL/10J	LG-2	F	12/21/05	F.D.E. (Y)	762
PWD/PhJ	LG-1	F	4/21/05	F.D.E. (Y)	956
PWD/PhJ	LG-2	F	7/21/06	F.D.E. (Y)	955
MRL/MpJ	LG-2	F	1/23/07	F.D.E. (Y)	735
FVB/NJ	LG-1	F	2005-11-04	E.S.P. (Y)	760
RIIIS/J	LG-1	F	2005-04-04	F.D.E. (Y)	735
RIIIS/J	LG-1	F	2/21/05	F.D.E. (Y)	735
SJL/J	LG-2	F	10/31/05	F.D.E. (Y)	735
BUB/BnJ	LG-2	F	11/23/05	F.D.E. (Y)	734
BUB/BnJ	LG-2	F	11/23/05	F.D.E. (Y)	734
PL/J	LG-2	F	5/29/06	F.D.E. (Y)	760
BUB/BnJ	LG-2	F	2/15/06	F.D.E. (Y)	733
C57L/J	LG-1	F	2005-06-04	F.D.E. (Y)	733
NZW/LacJ	LG-2	F	3/22/06	F.D.E. (Y)	733
SM/J	LG-1	F	2005-06-03	F.D.E. (Y)	759
C57BR/CDJ	LG-1	F	3/28/05	F.D.E. (Y)	732
NOD.B10Sn-H2<b>/J	LG-1	F	2005-06-10	MISSING (Y)	732
NZW/LacJ	LG-1	F	2005-04-05	F.D.E. (Y)	732
A/J	LG-2	F	10/31/05	F.D.E. (Y)	731
SM/J	LG-1	F	2005-06-03	F.D.E. (Y)	759
BALB/cByJ	LG-1	F	2005-02-05	F.D.E. (Y)	729
BTBR<+>tf/J	LG-2	F	2006-03-04	F.D.E. (Y)	729
C3H/HeJ	LG-2	F	10/17/05	E.S.P. (Y)	729
SM/J	LG-1	F	2005-06-04	F.D.E. (Y)	758
C57L/J	LG-2	F	2006-04-01	E.S.P. (Y)	729
C57L/J	LG-2	F	2006-04-01	MISSING (Y)	729
129S1/SvImJ	LG-1	F	3/21/05	F.D.E. (Y)	757
BTBR<+>tf/J	LG-2	F	3/13/06	F.D.E. (Y)	728
C57L/J	LG-1	F	2005-06-04	F.D.E. (Y)	728
C57BL/6J	LG-2	F	2005-02-11	F.D.E. (Y)	757
P/J	LG-1	F	2004-02-12	F.D.E. (Y)	728
DBA/2J	LG-2	F	11/21/05	F.D.E. (Y)	756
C57BLKS/J	LG-1	F	2/23/05	F.D.E. (Y)	754
C57BR/CDJ	LG-2	F	5/22/06	F.D.E. (Y)	727
NZW/LacJ	LG-1	F	2005-04-05	F.D.E. (Y)	727
NZW/LacJ	LG-1	F	2005-04-05	F.D.E. (Y)	727
BUB/BnJ	LG-1	F	2005-09-02	F.D.E. (Y)	726
WSB/EiJ	LG-2	F	6/28/06	F.D.E. (Y)	754
C57L/J	LG-2	F	2006-04-01	F.D.E. (Y)	726
NZW/LacJ	LG-2	F	2006-08-02	F.D.E. (Y)	726
LP/J	LG-1	F	2005-09-05	F.D.E. (Y)	750
BALB/cByJ	LG-1	F	2005-02-05	E.S.P. (Y)	724
C57L/J	LG-2	F	2006-08-03	F.D.E. (Y)	723
P/J	LG-2	F	2006-09-05	F.D.E. (Y)	723
BUB/BnJ	LG-1	F	2005-09-02	E.S. (Y)	722
C3H/HeJ	LG-2	F	10/17/05	F.D.E. (Y)	722
PL/J	LG-1	F	1/31/05	F.D.E. (Y)	750
C57BL/6J	LG-1	F	2005-02-03	F.D.E. (Y)	748
SM/J	LG-1	F	2005-06-04	F.D.E. (Y)	748
NON/ShiLtJ	LG-2	F	2005-05-12	F.D.E. (Y)	722
NZW/LacJ	LG-2	F	3/22/06	F.D.E. (Y)	722
SM/J	LG-1	F	2005-06-04	F.D.E. (Y)	748
BALB/cByJ	LG-1	F	2005-02-05	F.D.E. (Y)	721
C57BR/CDJ	LG-2	F	2006-12-06	F.D.E. (Y)	721
C57L/J	LG-1	F	2005-06-04	F.D.E. (Y)	721
C57L/J	LG-1	F	2005-09-02	F.D.E. (Y)	721
C57L/J	LG-1	F	2005-09-02	F.D.E. (Y)	721
C57BL/6J	LG-2	F	2005-02-11	F.D.E. (Y)	746
WSB/EiJ	LG-2	F	8/17/06	F.D.E. (Y)	739
NZO/H1LtJ	LG-2	F	3/20/06	MISSING (Y)	721
C57L/J	LG-2	F	2006-08-03	F.D.E. (Y)	720
P/J	LG-1	F	2005-11-05	F.D.E. (Y)	720
C57L/J	LG-2	F	2006-08-02	F.D.E. (Y)	719
KK/H1J	LG-2	F	5/24/06	F.D.E. (Y)	719
NZW/LacJ	LG-2	F	3/22/06	F.D.E. (Y)	719
C57BR/CDJ	LG-1	M	3/16/05	F.D.E. (Y)	754
BALB/cByJ	LG-1	M	2/28/05	F.D.E. (Y)	753
C57L/J	LG-1	M	4/25/05	E.S.P. (Y)	752
SWR/J	LG-1	M	5/23/05	F.D.E. (Y)	752
RIIIS/J	LG-1	M	3/14/05	F.D.E. (Y)	751
CBA/J	LG-1	M	2005-07-03	F.D.E. (Y)	750
CBA/J	LG-1	M	2005-07-03	F.D.E. (Y)	750
LP/J	LG-1	M	2/28/05	F.D.E. (Y)	750
129S1/SvImJ	LG-1	M	2005-11-04	F.D.E. (Y)	749
C3H/HeJ	LG-1	M	10/17/05	F.D.E. (Y)	749
C57L/J	LG-1	M	2005-02-03	F.D.E. (Y)	749
C57L/J	LG-1	M	2005-09-03	F.D.E. (Y)	749
NOD.B10Sn-H2<b>/J	LG-1	M	12/31/05	F.D.E. (Y)	748
C57BLKS/J	LG-1	M	2005-09-02	F.D.E. (Y)	747
P/J	LG-2	M	7/26/06	F.D.E. (Y)	747
DBA/2J	LG-1	M	2005-11-04	E.S.P. (Y)	746
NZW/LacJ	LG-1	M	3/16/05	F.D.E. (Y)	746
C57L/J	LG-1	M	4/25/05	F.D.E. (Y)	745
DBA/2J	LG-1	M	2005-11-04	E.S.P. (Y)	745
C57BL/10J	LG-1	M	2005-09-03	E.S. (Y)	744
FVB/NJ	LG-1	M	3/21/05	F.D.E. (Y)	744
BTBR<+>tf/J	LG-1	M	2005-02-05	F.D.E. (Y)	742
C57BLKS/J	LG-1	M	2/23/05	F.D.E. (Y)	742
RIIIS/J	LG-1	M	2/14/05	MISSING (Y)	742
C57BL/10J	LG-1	M	4/13/05	F.D.E. (Y)	741
C57BL/6J	LG-1	M	2005-09-03	F.D.E. (Y)	741
NZO/H1LtJ	LG-1	M	2/22/05	F.D.E. (Y)	741
SM/J	LG-1	M	3/30/05	MISSING (Y)	741
DBA/2J	LG-1	M	2005-11-04	F.D.E. (Y)	739
NZW/LacJ	LG-1	M	2005-07-07	F.D.E. (Y)	739
CBA/J	LG-1	M	3/14/05	E.S.P. (Y)	738
C57BR/CDJ	LG-1	M	3/28/05	F.D.E. (Y)	737
A/J	LG-2	F	10/31/05	E.S.P. (Y)	718
BALB/cByJ	LG-2	F	2005-07-11	E.S.P. (Y)	717
RIIIS/J	LG-1	F	2/21/05	F.D.E. (Y)	716
BALB/cByJ	LG-1	F	2005-02-05	F.D.E. (Y)	715
SM/J	LG-1	F	2005-06-03	F.D.E. (Y)	737
NON/ShiLtJ	LG-2	F	2005-12-12	F.D.E. (Y)	715
NZO/H1LtJ	LG-2	F	3/20/06	F.D.E. (Y)	715
PL/J	LG-1	F	2005-07-03	F.D.E. (Y)	736
BALB/cByJ	LG-2	F	2005-07-11	F.D.E. (Y)	714
MOLF/EiJ	LG-1	F	5/13/07	F.D.E. (Y)	736
C57L/J	LG-1	F	2005-09-03	F.D.E. (Y)	714
C57L/J	LG-1	F	2005-09-03	MISSING (Y)	714
C57L/J	LG-2	F	2005-02-02	F.D.E. (Y)	714
CBA/J	LG-1	F	3/14/05	F.D.E. (Y)	714
PL/J	LG-2	F	5/29/06	F.D.E. (Y)	735
NOD.B10Sn-H2<b>/J	LG-2	F	2006-04-06	F.D.E. (Y)	714
C57BLKS/J	LG-2	F	11/23/05	F.D.E. (Y)	734
SM/J	LG-1	F	2005-06-04	F.D.E. (Y)	733
SWR/J	LG-1	F	5/23/05	F.D.E. (Y)	714
SWR/J	LG-1	F	5/23/05	F.D.E. (Y)	714
129S1/SvImJ	LG-1	F	3/21/05	F.D.E. (Y)	729
KK/H1J	LG-2	F	3/15/06	F.D.E. (Y)	713
P/J	LG-1	F	2005-11-05	F.D.E. (Y)	713
RIIIS/J	LG-1	F	11/18/04	F.D.E. (Y)	713
C57BLKS/J	LG-2	F	2005-09-11	E.S.P. (Y)	729
C57L/J	LG-2	F	1/18/06	F.D.E. (Y)	712
C57L/J	LG-2	F	1/18/06	F.D.E. (Y)	712
SM/J	LG-1	F	2005-06-03	F.D.E. (Y)	729
MOLF/EiJ	LG-1	F	2007-08-04	F.D.E. (Y)	729
FVB/NJ	LG-2	F	12/19/05	F.D.E. (Y)	728
SM/J	LG-2	F	12/21/05	F.D.E. (Y)	728
C57BL/6J	LG-1	F	2005-02-03	F.D.E. (Y)	727
CBA/J	LG-1	F	2005-07-03	F.D.E. (Y)	708
MRL/MpJ	LG-2	F	1/23/07	F.D.E. (Y)	708
NZO/H1LtJ	LG-1	F	2005-01-03	F.D.E. (Y)	708
NZO/H1LtJ	LG-2	F	3/20/06	F.D.E. (Y)	708
SWR/J	LG-2	F	2005-04-07	MISSING (Y)	708
BALB/cByJ	LG-2	F	2005-07-11	F.D.E. (Y)	707
BTBR<+>tf/J	LG-1	F	2/28/05	E.S. (Y)	707
C57L/J	LG-1	F	2005-09-03	F.D.E. (Y)	707
C57L/J	LG-2	F	2005-02-02	MISSING (Y)	707
C57L/J	LG-2	F	2005-02-02	F.D.E. (Y)	707
C57BL/6J	LG-2	F	2005-02-11	F.D.E. (Y)	726
SM/J	LG-2	F	2006-11-01	F.D.E. (Y)	726
NOD.B10Sn-H2<b>/J	LG-2	F	12/28/05	F.D.E. (Y)	707
C57L/J	LG-1	F	2005-06-04	F.D.E. (Y)	706
CBA/J	LG-2	F	11/14/05	F.D.E. (Y)	706
CBA/J	LG-2	F	11/14/05	F.D.E. (Y)	706
DBA/2J	LG-1	F	3/14/05	F.D.E. (Y)	722
C57L/J	LG-2	F	2006-08-03	F.D.E. (Y)	705
NON/ShiLtJ	LG-2	F	2005-12-05	F.D.E. (Y)	705
FVB/NJ	LG-1	F	2005-11-04	MISSING (Y)	722
C57BR/CDJ	LG-1	F	2/28/05	F.D.E. (Y)	704
BALB/cByJ	LG-2	F	2005-07-11	E.S.P. (Y)	703
NOD.B10Sn-H2<b>/J	LG-1	F	9/25/05	F.D.E. (Y)	702
LP/J	LG-1	F	4/25/05	F.D.E. (Y)	722
C3H/HeJ	LG-1	F	2005-07-03	E.S. (Y)	701
C3H/HeJ	LG-1	F	2005-07-03	F.D.E. (Y)	701
PL/J	LG-2	F	5/22/06	F.D.E. (Y)	722
NZO/H1LtJ	LG-2	F	2006-01-05	F.D.E. (Y)	701
WSB/EiJ	LG-1	F	12/28/05	E.S.P. (Y)	722
BALB/cByJ	LG-1	F	2005-02-05	F.D.E. (Y)	700
C57L/J	LG-1	F	2005-09-03	F.D.E. (Y)	700
C57L/J	LG-1	F	2005-09-03	F.D.E. (Y)	700
BTBR<+>tf/J	LG-1	M	3/28/05	F.D.E. (Y)	736
C57BL/6J	LG-1	M	2005-09-03	F.D.E. (Y)	736
C57L/J	LG-1	M	2005-09-03	F.D.E. (Y)	736
MRL/MpJ	LG-1	M	2005-07-03	F.D.E. (Y)	736
MRL/MpJ	LG-1	M	2005-07-03	F.D.E. (Y)	736
RIIIS/J	LG-1	M	2005-04-04	F.D.E. (Y)	735
C57BL/10J	LG-1	M	2005-09-03	F.D.E. (Y)	733
C57BL/10J	LG-1	M	2005-09-03	F.D.E. (Y)	733
C57BL/6J	LG-1	M	2005-09-03	F.D.E. (Y)	733
P/J	LG-2	M	7/26/06	MISSING (Y)	733
PL/J	LG-1	M	2005-07-02	F.D.E. (Y)	730
SM/J	LG-1	M	5/18/05	F.D.E. (Y)	730
C3H/HeJ	LG-1	M	2005-07-03	F.D.E. (Y)	729
FVB/NJ	LG-1	M	3/21/05	F.D.E. (Y)	729
A/J	LG-1	M	3/21/05	F.D.E. (Y)	728
A/J	LG-1	M	3/21/05	F.D.E. (Y)	728
BTBR<+>tf/J	LG-1	M	2/15/05	F.D.E. (Y)	728
C3H/HeJ	LG-1	M	2005-07-03	F.D.E. (Y)	728
C57BR/CDJ	LG-1	M	2005-07-02	F.D.E. (Y)	728
C57L/J	LG-1	M	2005-06-04	F.D.E. (Y)	728
C57L/J	LG-1	M	2/23/05	F.D.E. (Y)	728
C57L/J	LG-1	M	2/23/05	F.D.E. (Y)	728
CBA/J	LG-1	M	2005-07-03	F.D.E. (Y)	728
C57BL/10J	LG-1	M	3/30/05	F.D.E. (Y)	727
SWR/J	LG-1	M	2/21/05	F.D.E. (Y)	726
NOD.B10Sn-H2<b>/J	LG-1	M	2005-10-10	E.S.P. (Y)	725
DBA/2J	LG-1	M	2005-07-03	F.D.E. (Y)	724
C57L/J	LG-1	M	4/25/05	F.D.E. (Y)	723
LP/J	LG-1	M	2005-04-04	F.D.E. (Y)	723
BALB/cByJ	LG-1	M	2/20/06	F.D.E. (Y)	721
LP/J	LG-1	M	3/28/05	F.D.E. (Y)	721
LP/J	LG-1	M	2005-04-04	F.D.E. (Y)	721
C57L/J	LG-2	F	1/18/06	F.D.E. (Y)	700
LP/J	LG-1	F	3/20/06	F.D.E. (Y)	721
NZO/H1LtJ	LG-1	F	3/22/05	F.D.E. (Y)	700
NZO/H1LtJ	LG-2	F	3/20/06	F.D.E. (Y)	700
LP/J	LG-2	F	7/24/06	F.D.E. (Y)	721
MOLF/EiJ	LG-1	F	8/28/07	F.D.E. (Y)	720
BUB/BnJ	LG-2	F	7/27/05	F.D.E. (Y)	698
KK/H1J	LG-2	F	2006-12-04	F.D.E. (Y)	698
MRL/MpJ	LG-2	F	1/23/07	F.D.E. (Y)	698
NZW/LacJ	LG-1	F	4/27/05	MISSING (Y)	698
NZW/LacJ	LG-1	F	4/27/05	F.D.E. (Y)	698
MOLF/EiJ	LG-1	F	8/28/07	F.D.E. (Y)	720
BTBR<+>tf/J	LG-1	F	3/28/05	F.D.E. (Y)	697
LP/J	LG-1	F	2005-09-05	F.D.E. (Y)	715
A/J	LG-2	F	4/25/05	F.D.E. (Y)	696
BALB/cByJ	LG-2	F	2005-07-11	F.D.E. (Y)	696
BALB/cByJ	LG-2	F	2005-07-11	F.D.E. (Y)	696
NOD.B10Sn-H2<b>/J	LG-1	F	12/31/05	F.D.E. (Y)	696
BTBR<+>tf/J	LG-2	F	2005-02-05	F.D.E. (Y)	695
NON/ShiLtJ	LG-2	F	2005-12-12	F.D.E. (Y)	695
A/J	LG-1	F	3/21/05	MISSING (Y)	694
A/J	LG-1	F	3/21/05	F.D.E. (Y)	694
A/J	LG-1	F	3/21/05	F.D.E. (Y)	694
C3H/HeJ	LG-1	F	2005-07-03	E.S. (Y)	694
NZO/H1LtJ	LG-1	F	2005-01-03	F.D.E. (Y)	694
SWR/J	LG-2	F	5/23/05	F.D.E. (Y)	694
BTBR<+>tf/J	LG-1	F	3/28/05	F.D.E. (Y)	693
C57L/J	LG-1	F	2/16/05	F.D.E. (Y)	693
CBA/J	LG-1	F	3/14/05	F.D.E. (Y)	693
P/J	LG-1	F	4/19/05	F.D.E. (Y)	693
SM/J	LG-1	F	2005-06-04	F.D.E. (Y)	715
C57BL/10J	LG-2	F	12/21/05	E.S.P. (Y)	714
DBA/2J	LG-2	F	11/21/05	F.D.E. (Y)	714
SM/J	LG-2	F	12/21/05	F.D.E. (Y)	714
SM/J	LG-2	F	12/21/05	F.D.E. (Y)	714
NZW/LacJ	LG-2	F	3/22/06	F.D.E. (Y)	691
NZW/LacJ	LG-1	F	2005-04-05	F.D.E. (Y)	691
RIIIS/J	LG-2	F	4/21/05	F.D.E. (Y)	691
NZO/H1LtJ	LG-2	F	2006-10-12	F.D.E. (Y)	689
C57BLKS/J	LG-1	F	2005-09-02	E.S.P. (Y)	713
SWR/J	LG-1	F	5/23/05	F.D.E. (Y)	689
NOD.B10Sn-H2<b>/J	LG-2	F	9/25/05	F.D.E. (Y)	688
NOD.B10Sn-H2<b>/J	LG-2	F	2006-04-06	F.D.E. (Y)	688
A/J	LG-1	F	3/21/05	F.D.E. (Y)	687
BTBR<+>tf/J	LG-1	F	3/28/05	F.D.E. (Y)	687
WSB/EiJ	LG-1	F	12/28/05	MISSING (Y)	713
NZO/H1LtJ	LG-1	F	3/22/05	F.D.E. (Y)	687
SWR/J	LG-2	F	7/24/06	F.D.E. (Y)	687
BTBR<+>tf/J	LG-2	F	3/27/06	F.D.E. (Y)	686
C57L/J	LG-1	F	2005-09-03	F.D.E. (Y)	686
MRL/MpJ	LG-1	F	2005-07-03	F.D.E. (Y)	686
NZO/H1LtJ	LG-1	F	2005-01-03	F.D.E. (Y)	686
RIIIS/J	LG-1	F	11/18/04	F.D.E. (Y)	686
KK/H1J	LG-2	F	5/24/06	F.D.E. (Y)	684
C3H/HeJ	LG-1	F	2005-07-03	F.D.E. (Y)	683
NZO/H1LtJ	LG-1	F	3/22/05	F.D.E. (Y)	682
A/J	LG-1	F	4/25/05	E.S.P. (Y)	681
SJL/J	LG-2	F	4/25/05	F.D.E. (Y)	681
C57BL/10J	LG-2	F	12/21/05	F.D.E. (Y)	712
BTBR<+>tf/J	LG-2	F	2006-06-03	F.D.E. (Y)	680
SM/J	LG-1	F	2005-06-04	F.D.E. (Y)	712
KK/H1J	LG-1	M	7/20/05	F.D.E. (Y)	720
MRL/MpJ	LG-1	M	2005-07-03	F.D.E. (Y)	718
SWR/J	LG-1	M	5/23/05	E.S.P. (Y)	718
129S1/SvImJ	LG-1	M	3/21/05	F.D.E. (Y)	717
P/J	LG-2	M	5/15/06	F.D.E. (Y)	717
C57BR/CDJ	LG-1	M	2005-07-02	F.D.E. (Y)	716
BTBR<+>tf/J	LG-1	M	3/28/05	F.D.E. (Y)	715
DBA/2J	LG-1	M	2005-11-04	F.D.E. (Y)	715
BALB/cByJ	LG-1	M	2/28/05	F.D.E. (Y)	714
C3H/HeJ	LG-1	M	2005-07-03	F.D.E. (Y)	714
C57L/J	LG-1	M	2005-02-03	F.D.E. (Y)	714
KK/H1J	LG-1	M	2005-08-02	F.D.E. (Y)	714
C57BL/6J	LG-1	M	2005-09-03	F.D.E. (Y)	712
C3H/HeJ	LG-1	M	2005-07-03	F.D.E. (Y)	711
NZW/LacJ	LG-1	M	2005-07-07	F.D.E. (Y)	711
SWR/J	LG-1	M	2/21/05	F.D.E. (Y)	710
SWR/J	LG-1	M	2/21/05	F.D.E. (Y)	710
129S1/SvImJ	LG-1	M	2005-11-04	F.D.E. (Y)	708
129S1/SvImJ	LG-1	M	3/21/05	F.D.E. (Y)	708
A/J	LG-1	M	3/21/05	F.D.E. (Y)	708
CBA/J	LG-1	M	2005-07-03	F.D.E. (Y)	708
DBA/2J	LG-1	M	2005-07-03	F.D.E. (Y)	708
FVB/NJ	LG-1	M	3/21/05	F.D.E. (Y)	708
MRL/MpJ	LG-1	M	2005-07-03	F.D.E. (Y)	708
SJL/J	LG-1	M	6/27/05	F.D.E. (Y)	708
SM/J	LG-2	F	12/21/05	F.D.E. (Y)	712
NOD.B10Sn-H2<b>/J	LG-2	F	2006-04-06	F.D.E. (Y)	680
NZO/H1LtJ	LG-1	F	2005-04-04	F.D.E. (Y)	680
C57BR/CDJ	LG-2	F	5/15/06	F.D.E. (Y)	679
C57L/J	LG-2	F	2006-04-01	F.D.E. (Y)	679
MRL/MpJ	LG-2	F	2/13/06	F.D.E. (Y)	679
P/J	LG-1	F	4/19/05	MISSING (Y)	679
BUB/BnJ	LG-1	F	2/23/05	F.D.E. (Y)	678
CBA/J	LG-2	F	11/14/05	F.D.E. (Y)	678
KK/H1J	LG-1	F	4/26/05	F.D.E. (Y)	678
SM/J	LG-2	F	12/21/05	F.D.E. (Y)	712
KK/H1J	LG-1	F	2006-12-04	F.D.E. (Y)	677
RIIIS/J	LG-1	F	5/14/05	F.D.E. (Y)	676
SJL/J	LG-2	F	3/14/05	F.D.E. (Y)	676
A/J	LG-2	F	10/31/05	E.S.P. (Y)	675
BTBR<+>tf/J	LG-2	F	4/29/05	F.D.E. (Y)	675
NZW/LacJ	LG-1	F	3/23/05	F.D.E. (Y)	674
SM/J	LG-2	F	2006-11-01	F.D.E. (Y)	712
129S1/SvImJ	LG-2	F	2006-06-02	F.D.E. (Y)	708
RIIIS/J	LG-2	F	2005-12-12	MISSING (Y)	674
DBA/2J	LG-1	F	3/14/05	F.D.E. (Y)	707
DBA/2J	LG-2	F	11/21/05	F.D.E. (Y)	707
MOLF/EiJ	LG-1	F	2008-12-01	F.D.E. (Y)	707
MOLF/EiJ	LG-1	F	2008-12-01	F.D.E. (Y)	707
SWR/J	LG-1	F	5/23/05	F.D.E. (Y)	672
C57BL/10J	LG-2	F	12/21/05	F.D.E. (Y)	705
KK/H1J	LG-1	F	4/26/05	MISSING (Y)	671
BUB/BnJ	LG-1	F	2005-09-02	F.D.E. (Y)	670
KK/H1J	LG-2	F	2006-12-04	F.D.E. (Y)	670
A/J	LG-1	F	4/25/05	E.S. (Y)	669
NOD.B10Sn-H2<b>/J	LG-1	F	2005-10-10	E.S.P. (Y)	669
BTBR<+>tf/J	LG-1	F	2005-07-02	F.D.E. (Y)	668
MRL/MpJ	LG-1	F	3/14/05	F.D.E. (Y)	668
NZO/H1LtJ	LG-2	F	5/26/06	F.D.E. (Y)	668
NOD.B10Sn-H2<b>/J	LG-2	F	9/25/05	F.D.E. (Y)	667
NOD.B10Sn-H2<b>/J	LG-2	F	2006-04-06	F.D.E. (Y)	667
NOD.B10Sn-H2<b>/J	LG-2	F	2006-04-06	F.D.E. (Y)	667
NZO/H1LtJ	LG-1	F	2005-04-04	F.D.E. (Y)	667
MOLF/EiJ	LG-2	F	2007-12-07	F.D.E. (Y)	705
BALB/cByJ	LG-1	F	2005-02-05	E.S. (Y)	666
BALB/cByJ	LG-1	F	2005-02-05	F.D.E. (Y)	666
BTBR<+>tf/J	LG-1	F	2005-07-03	MISSING (Y)	666
129S1/SvImJ	LG-2	F	2006-06-02	F.D.E. (Y)	704
PL/J	LG-1	F	2/21/05	E.S.P. (Y)	702
RIIIS/J	LG-1	F	2/21/05	F.D.E. (Y)	666
FVB/NJ	LG-1	F	2005-11-04	E.S.P. (Y)	701
BTBR<+>tf/J	LG-2	F	2006-03-04	F.D.E. (Y)	665
BTBR<+>tf/J	LG-2	F	2006-03-04	F.D.E. (Y)	665
PL/J	LG-2	F	5/22/06	F.D.E. (Y)	701
LP/J	LG-1	F	2005-04-04	F.D.E. (Y)	700
129S1/SvImJ	LG-2	F	2006-06-02	F.D.E. (Y)	699
MRL/MpJ	LG-2	F	2/13/06	E.S.P. (Y)	665
NON/ShiLtJ	LG-1	F	3/14/05	F.D.E. (Y)	665
NON/ShiLtJ	LG-1	F	2005-04-04	F.D.E. (Y)	665
P/J	LG-1	F	4/19/05	F.D.E. (Y)	665
SJL/J	LG-2	F	4/25/05	F.D.E. (Y)	665
KK/H1J	LG-2	F	2006-12-04	F.D.E. (Y)	663
KK/H1J	LG-2	F	3/15/06	F.D.E. (Y)	663
NOD.B10Sn-H2<b>/J	LG-1	F	2005-01-10	E.S.P. (Y)	662
P/J	LG-2	F	2007-05-04	F.D.E. (Y)	662
P/J	LG-2	F	5/14/06	E.S.P. (Y)	661
NOD.B10Sn-H2<b>/J	LG-1	F	9/25/05	F.D.E. (Y)	660
P/J	LG-2	F	2007-12-05	F.D.E. (Y)	660
C3H/HeJ	LG-1	F	2005-07-03	F.D.E. (Y)	659
BALB/cByJ	LG-1	M	2005-11-07	F.D.E. (Y)	707
LP/J	LG-1	M	3/28/05	F.D.E. (Y)	707
NON/ShiLtJ	LG-1	M	2005-11-04	F.D.E. (Y)	707
C57BL/6J	LG-1	M	2005-09-03	F.D.E. (Y)	706
C57BL/6J	LG-1	M	2005-11-05	F.D.E. (Y)	706
PL/J	LG-1	M	2/14/05	F.D.E. (Y)	702
BALB/cByJ	LG-1	M	2/28/05	F.D.E. (Y)	701
C3H/HeJ	LG-1	M	2005-07-03	F.D.E. (Y)	701
CBA/J	LG-1	M	3/14/05	F.D.E. (Y)	701
DBA/2J	LG-1	M	2005-07-03	F.D.E. (Y)	701
NZO/H1LtJ	LG-1	M	3/22/05	F.D.E. (Y)	701
SWR/J	LG-1	M	2/21/05	F.D.E. (Y)	701
A/J	LG-1	M	3/21/05	F.D.E. (Y)	700
BTBR<+>tf/J	LG-1	M	2005-07-02	F.D.E. (Y)	700
KK/H1J	LG-1	M	2/22/05	F.D.E. (Y)	700
LP/J	LG-1	M	3/28/05	F.D.E. (Y)	700
LP/J	LG-1	M	2005-04-04	E.S. (Y)	700
LP/J	LG-1	M	2005-04-04	E.S. (Y)	700
NOD.B10Sn-H2<b>/J	LG-1	M	2006-04-06	F.D.E. (Y)	700
NZO/H1LtJ	LG-1	M	2005-04-04	F.D.E. (Y)	700
NOD.B10Sn-H2<b>/J	LG-1	M	9/25/05	F.D.E. (Y)	696
NZW/LacJ	LG-1	M	2005-01-06	E.S.P. (Y)	695
RIIIS/J	LG-1	M	2/14/05	F.D.E. (Y)	695
BTBR<+>tf/J	LG-1	M	2005-07-02	F.D.E. (Y)	694
C3H/HeJ	LG-1	M	2005-07-03	F.D.E. (Y)	694
DBA/2J	LG-1	M	2005-11-04	F.D.E. (Y)	694
BUB/BnJ	LG-1	M	2/23/05	F.D.E. (Y)	693
BUB/BnJ	LG-1	M	11/23/05	F.D.E. (Y)	693
C3H/HeJ	LG-1	M	2005-07-03	F.D.E. (Y)	693
FVB/NJ	LG-1	M	3/21/05	F.D.E. (Y)	693
KK/H1J	LG-1	M	2005-07-03	F.D.E. (Y)	693
KK/H1J	LG-1	M	2005-07-03	F.D.E. (Y)	693
CBA/J	LG-1	F	3/14/05	F.D.E. (Y)	659
CBA/J	LG-2	F	11/14/05	F.D.E. (Y)	659
C57BL/6J	LG-1	F	2005-02-03	MISSING (Y)	699
SM/J	LG-2	F	2005-02-03	F.D.E. (Y)	698
129S1/SvImJ	LG-2	F	2006-06-02	F.D.E. (Y)	696
MRL/MpJ	LG-1	F	3/14/05	F.D.E. (Y)	659
MRL/MpJ	LG-1	F	2005-07-03	F.D.E. (Y)	659
NZO/H1LtJ	LG-1	F	3/22/05	F.D.E. (Y)	659
C57BL/10J	LG-1	F	3/16/05	F.D.E. (Y)	692
BTBR<+>tf/J	LG-1	F	2005-07-02	F.D.E. (Y)	658
BTBR<+>tf/J	LG-2	F	2006-06-03	F.D.E. (Y)	658
C57L/J	LG-1	F	2005-06-04	F.D.E. (Y)	658
P/J	LG-2	F	2006-09-05	F.D.E. (Y)	658
BUB/BnJ	LG-2	F	2005-09-11	F.D.E. (Y)	657
C57L/J	LG-2	F	2005-02-02	F.D.E. (Y)	657
KK/H1J	LG-1	F	2006-03-05	F.D.E. (Y)	656
C57BL/10J	LG-1	F	3/16/05	F.D.E. (Y)	692
C3H/HeJ	LG-2	F	11/14/05	E.S.P. (Y)	655
SM/J	LG-1	F	2005-06-04	F.D.E. (Y)	692
NOD.B10Sn-H2<b>/J	LG-1	F	9/25/05	F.D.E. (Y)	654
SWR/J	LG-1	F	2/21/05	F.D.E. (Y)	654
KK/H1J	LG-2	F	2006-12-04	F.D.E. (Y)	653
P/J	LG-1	F	2005-09-05	F.D.E. (Y)	653
P/J	LG-2	F	2007-12-05	F.D.E. (Y)	653
C3H/HeJ	LG-2	F	11/14/05	F.D.E. (Y)	652
C3H/HeJ	LG-2	F	11/14/05	F.D.E. (Y)	652
C57BL/10J	LG-2	F	2005-07-12	F.D.E. (Y)	691
C57BLKS/J	LG-2	F	2005-09-11	F.D.E. (Y)	691
MRL/MpJ	LG-1	F	3/14/05	F.D.E. (Y)	652
MRL/MpJ	LG-1	F	3/14/05	F.D.E. (Y)	652
SM/J	LG-1	F	2005-06-03	F.D.E. (Y)	689
DBA/2J	LG-1	F	3/14/05	F.D.E. (Y)	687
A/J	LG-2	F	10/31/05	F.D.E. (Y)	651
A/J	LG-2	F	10/31/05	E.S.P. (Y)	651
C57L/J	LG-2	F	2006-04-01	F.D.E. (Y)	651
NON/ShiLtJ	LG-1	F	3/28/05	F.D.E. (Y)	651
SJL/J	LG-1	F	2/28/05	F.D.E. (Y)	651
BUB/BnJ	LG-2	F	2005-09-11	F.D.E. (Y)	650
C57L/J	LG-1	F	2005-09-02	F.D.E. (Y)	650
KK/H1J	LG-1	F	2/22/05	F.D.E. (Y)	650
MOLF/EiJ	LG-1	F	11/16/07	F.D.E. (Y)	682
BTBR<+>tf/J	LG-2	F	2006-06-03	F.D.E. (Y)	648
129S1/SvImJ	LG-1	F	3/21/05	F.D.E. (Y)	680
NOD.B10Sn-H2<b>/J	LG-1	F	12/31/05	F.D.E. (Y)	648
NZW/LacJ	LG-2	F	3/15/06	F.D.E. (Y)	648
BTBR<+>tf/J	LG-1	F	2/28/05	F.D.E. (Y)	647
C3H/HeJ	LG-2	F	11/14/05	F.D.E. (Y)	647
DBA/2J	LG-1	F	3/14/05	F.D.E. (Y)	680
NOD.B10Sn-H2<b>/J	LG-1	F	9/25/05	F.D.E. (Y)	646
A/J	LG-2	F	10/31/05	F.D.E. (Y)	645
BALB/cByJ	LG-1	F	2005-02-05	F.D.E. (Y)	645
DBA/2J	LG-2	F	11/21/05	F.D.E. (Y)	680
P/J	LG-1	F	4/19/05	F.D.E. (Y)	645
NON/ShiLtJ	LG-1	M	2005-02-05	F.D.E. (Y)	693
P/J	LG-2	M	2007-10-04	F.D.E. (Y)	692
RIIIS/J	LG-1	M	4/21/05	F.D.E. (Y)	691
SM/J	LG-1	M	5/18/05	F.D.E. (Y)	691
MRL/MpJ	LG-1	M	2005-07-03	F.D.E. (Y)	690
C3H/HeJ	LG-1	M	2005-07-03	F.D.E. (Y)	687
PL/J	LG-1	M	2/14/05	F.D.E. (Y)	687
C57L/J	LG-1	M	2005-09-03	F.D.E. (Y)	686
KK/H1J	LG-1	M	2005-07-03	F.D.E. (Y)	686
KK/H1J	LG-1	M	2005-07-03	F.D.E. (Y)	686
A/J	LG-1	M	3/21/05	E.S. (Y)	681
C57BR/CDJ	LG-1	M	2/14/05	F.D.E. (Y)	681
MRL/MpJ	LG-1	M	2005-07-03	E.S.P. (Y)	680
MRL/MpJ	LG-1	M	2005-07-03	F.D.E. (Y)	680
PL/J	LG-1	M	2/14/05	F.D.E. (Y)	680
BTBR<+>tf/J	LG-1	M	2005-07-02	F.D.E. (Y)	679
CBA/J	LG-1	M	2/28/05	F.D.E. (Y)	679
NZW/LacJ	LG-1	M	3/16/05	F.D.E. (Y)	678
C57BL/10J	LG-1	M	4/13/05	F.D.E. (Y)	677
P/J	LG-2	M	2007-11-07	E.S. (Y)	673
BTBR<+>tf/J	LG-1	M	3/28/05	E.S. (Y)	672
KK/H1J	LG-1	M	2005-08-02	F.D.E. (Y)	672
C57BL/10J	LG-1	M	4/13/05	F.D.E. (Y)	671
KK/H1J	LG-1	M	7/20/05	E.S. (Y)	670
SM/J	LG-1	M	3/30/05	F.D.E. (Y)	670
MRL/MpJ	LG-1	M	3/28/05	E.S.P. (Y)	669
SJL/J	LG-2	M	6/27/05	E.S.P. (Y)	669
SJL/J	LG-1	M	7/25/05	E.S.P. (Y)	669
NON/ShiLtJ	LG-1	M	2005-11-04	F.D.E. (Y)	667
DBA/2J	LG-1	M	2005-11-04	F.D.E. (Y)	666
DBA/2J	LG-1	M	2005-11-04	F.D.E. (Y)	666
MRL/MpJ	LG-1	M	2005-07-03	MISSING (Y)	666
PWD/PhJ	LG-1	F	2005-09-05	F.D.E. (Y)	952
PWD/PhJ	LG-1	M	2005-11-05	F.D.E. (Y)	950
PWD/PhJ	LG-1	M	2005-07-05	F.D.E. (Y)	947
C57BLKS/J	LG-1	F	2005-09-02	F.D.E. (Y)	677
A/J	LG-2	F	4/25/05	E.S. (Y)	644
BALB/cByJ	LG-2	F	2005-07-11	F.D.E. (Y)	644
BTBR<+>tf/J	LG-1	F	2/28/05	F.D.E. (Y)	644
CBA/J	LG-1	F	3/14/05	F.D.E. (Y)	644
KK/H1J	LG-2	F	2006-12-04	F.D.E. (Y)	644
NZO/H1LtJ	LG-2	F	3/20/06	F.D.E. (Y)	644
C57L/J	LG-1	F	2/16/05	F.D.E. (Y)	643
KK/H1J	LG-1	F	2006-12-04	F.D.E. (Y)	643
KK/H1J	LG-2	F	2006-12-04	F.D.E. (Y)	643
KK/H1J	LG-2	F	2006-12-04	F.D.E. (Y)	643
PL/J	LG-1	F	2005-07-02	F.D.E. (Y)	674
NOD.B10Sn-H2<b>/J	LG-1	F	9/25/05	E.S.P. (Y)	642
PL/J	LG-1	F	2005-07-02	F.D.E. (Y)	674
129S1/SvImJ	LG-1	F	3/28/05	F.D.E. (Y)	673
BTBR<+>tf/J	LG-2	F	2005-02-05	F.D.E. (Y)	640
MRL/MpJ	LG-1	F	2005-07-03	MISSING (Y)	640
NOD.B10Sn-H2<b>/J	LG-2	F	2006-04-06	E.S. (Y)	640
NOD.B10Sn-H2<b>/J	LG-2	F	2006-04-06	E.S. (Y)	640
NOD.B10Sn-H2<b>/J	LG-2	F	2006-04-06	MISSING (Y)	640
129S1/SvImJ	LG-1	F	3/28/05	F.D.E. (Y)	673
A/J	LG-1	F	4/25/05	E.S.P. (Y)	639
BALB/cByJ	LG-1	F	2005-02-05	MISSING (Y)	638
BALB/cByJ	LG-1	F	2005-02-05	F.D.E. (Y)	638
BTBR<+>tf/J	LG-1	F	2/28/05	F.D.E. (Y)	638
C57BLKS/J	LG-1	F	2005-09-02	F.D.E. (Y)	672
MRL/MpJ	LG-2	F	2/13/06	E.S.P. (Y)	638
SJL/J	LG-2	F	10/31/05	F.D.E. (Y)	638
SJL/J	LG-2	F	10/31/05	F.D.E. (Y)	638
DBA/2J	LG-1	F	3/14/05	F.D.E. (Y)	672
BTBR<+>tf/J	LG-2	F	3/13/06	F.D.E. (Y)	637
C57BR/CDJ	LG-2	F	5/15/06	F.D.E. (Y)	637
CBA/J	LG-1	F	3/14/05	F.D.E. (Y)	637
CBA/J	LG-2	F	11/14/05	F.D.E. (Y)	637
SJL/J	LG-1	F	3/14/05	F.D.E. (Y)	637
MOLF/EiJ	LG-1	F	2007-12-06	F.D.E. (Y)	672
BUB/BnJ	LG-1	F	2005-08-06	F.D.E. (Y)	635
C57BL/10J	LG-1	F	4/13/05	F.D.E. (Y)	671
WSB/EiJ	LG-1	F	2006-07-03	F.D.E. (Y)	671
KK/H1J	LG-2	F	2006-12-04	F.D.E. (Y)	635
KK/H1J	LG-1	F	2006-03-05	F.D.E. (Y)	635
NOD.B10Sn-H2<b>/J	LG-2	F	2006-02-06	F.D.E. (Y)	635
P/J	LG-2	F	2007-09-05	F.D.E. (Y)	635
CBA/J	LG-2	F	11/14/05	F.D.E. (Y)	633
SJL/J	LG-2	F	3/14/05	F.D.E. (Y)	632
BTBR<+>tf/J	LG-1	F	2005-07-02	F.D.E. (Y)	631
SM/J	LG-1	F	2005-06-04	F.D.E. (Y)	667
MRL/MpJ	LG-1	F	2005-07-03	E.S. (Y)	631
NON/ShiLtJ	LG-1	F	2005-04-04	F.D.E. (Y)	631
NON/ShiLtJ	LG-2	F	2005-05-12	F.D.E. (Y)	631
NZO/H1LtJ	LG-1	F	2005-08-03	F.D.E. (Y)	631
C57L/J	LG-2	F	2005-02-02	F.D.E. (Y)	630
DBA/2J	LG-1	F	3/14/05	F.D.E. (Y)	666
SWR/J	LG-2	F	3/13/06	F.D.E. (Y)	630
SWR/J	LG-2	F	2005-04-07	E.S.P. (Y)	630
NZW/LacJ	LG-2	F	2/22/06	F.D.E. (Y)	629
BUB/BnJ	LG-1	F	2005-08-06	F.D.E. (Y)	628
BUB/BnJ	LG-2	F	11/23/05	F.D.E. (Y)	628
KK/H1J	LG-2	F	2006-12-04	F.D.E. (Y)	628
KK/H1J	LG-2	F	3/15/06	F.D.E. (Y)	628
P/J	LG-2	F	2007-09-05	F.D.E. (Y)	628
CBA/J	LG-1	F	3/14/05	E.S. (Y)	626
MRL/MpJ	LG-2	F	2/13/06	E.S.P. (Y)	626
FVB/NJ	LG-1	M	3/14/05	F.D.E. (Y)	665
MRL/MpJ	LG-1	M	3/28/05	F.D.E. (Y)	665
P/J	LG-2	M	7/17/06	F.D.E. (Y)	665
BALB/cByJ	LG-1	M	2005-11-07	F.D.E. (Y)	664
C57BLKS/J	LG-1	M	2/23/05	F.D.E. (Y)	663
C57BR/CDJ	LG-1	M	2005-07-02	F.D.E. (Y)	660
C57L/J	LG-1	M	4/25/05	F.D.E. (Y)	660
129S1/SvImJ	LG-1	M	2005-11-04	MISSING (Y)	659
C57BR/CDJ	LG-1	M	3/28/05	F.D.E. (Y)	659
C57L/J	LG-1	M	2005-06-04	F.D.E. (Y)	658
C57L/J	LG-1	M	2/23/05	F.D.E. (Y)	658
NOD.B10Sn-H2<b>/J	LG-1	M	9/18/05	F.D.E. (Y)	653
P/J	LG-2	M	9/22/07	F.D.E. (Y)	653
PL/J	LG-1	M	2/14/05	F.D.E. (Y)	653
A/J	LG-1	M	3/21/05	F.D.E. (Y)	652
FVB/NJ	LG-1	M	3/14/05	F.D.E. (Y)	652
CBA/J	LG-1	M	2/28/05	F.D.E. (Y)	651
MRL/MpJ	LG-1	M	2005-07-03	F.D.E. (Y)	651
MRL/MpJ	LG-1	M	2005-07-03	F.D.E. (Y)	651
MRL/MpJ	LG-1	M	3/28/05	F.D.E. (Y)	651
KK/H1J	LG-1	M	2005-08-02	F.D.E. (Y)	650
MRL/MpJ	LG-1	M	3/28/05	E.S. (Y)	647
NOD.B10Sn-H2<b>/J	LG-1	M	2005-01-10	F.D.E. (Y)	647
MRL/MpJ	LG-1	M	3/28/05	F.D.E. (Y)	645
MRL/MpJ	LG-1	M	3/28/05	F.D.E. (Y)	645
P/J	LG-2	M	5/15/06	F.D.E. (Y)	645
SJL/J	LG-2	M	5/22/06	F.D.E. (Y)	645
A/J	LG-1	M	3/14/05	F.D.E. (Y)	644
C57L/J	LG-1	M	2005-02-03	F.D.E. (Y)	644
DBA/2J	LG-1	M	2005-11-04	F.D.E. (Y)	644
C57BL/10J	LG-1	M	2005-09-03	F.D.E. (Y)	642
C57BR/CDJ	LG-1	M	3/16/05	F.D.E. (Y)	642
NOD.B10Sn-H2<b>/J	LG-2	F	2006-04-06	F.D.E. (Y)	626
NOD.B10Sn-H2<b>/J	LG-2	F	4/17/06	F.D.E. (Y)	625
BALB/cByJ	LG-2	F	2005-07-11	F.D.E. (Y)	624
MRL/MpJ	LG-1	F	3/14/05	F.D.E. (Y)	624
RIIIS/J	LG-2	F	2005-12-12	F.D.E. (Y)	624
SJL/J	LG-2	F	10/31/05	E.S.P. (Y)	624
SJL/J	LG-2	F	4/25/05	MISSING (Y)	624
SWR/J	LG-1	F	5/23/05	E.S. (Y)	624
LP/J	LG-1	F	4/25/05	F.D.E. (Y)	666
A/J	LG-1	F	4/25/05	F.D.E. (Y)	623
NON/ShiLtJ	LG-1	F	2005-04-04	F.D.E. (Y)	623
P/J	LG-1	F	2005-11-05	F.D.E. (Y)	623
BTBR<+>tf/J	LG-2	F	2006-06-03	F.D.E. (Y)	622
C3H/HeJ	LG-1	F	2005-07-03	F.D.E. (Y)	622
BUB/BnJ	LG-1	F	2005-06-04	F.D.E. (Y)	621
KK/H1J	LG-1	F	2006-12-04	F.D.E. (Y)	621
A/J	LG-1	F	3/21/05	E.S. (Y)	619
A/J	LG-1	F	3/21/05	MISSING (Y)	619
A/J	LG-1	F	3/21/05	E.S. (Y)	619
A/J	LG-1	F	3/21/05	E.S. (Y)	619
SWR/J	LG-1	F	5/23/05	F.D.E. (Y)	619
NON/ShiLtJ	LG-2	F	2005-12-12	F.D.E. (Y)	618
A/J	LG-2	F	4/25/05	F.D.E. (Y)	617
BTBR<+>tf/J	LG-1	F	2005-07-02	F.D.E. (Y)	617
BTBR<+>tf/J	LG-2	F	2006-06-03	F.D.E. (Y)	617
NZW/LacJ	LG-1	F	3/23/05	F.D.E. (Y)	617
SWR/J	LG-1	F	5/16/05	F.D.E. (Y)	617
129S1/SvImJ	LG-2	F	2006-06-02	F.D.E. (Y)	665
C3H/HeJ	LG-1	F	2005-07-03	F.D.E. (Y)	616
C57L/J	LG-2	F	2006-08-02	F.D.E. (Y)	616
SJL/J	LG-1	F	3/14/05	F.D.E. (Y)	615
KK/H1J	LG-1	F	7/20/05	F.D.E. (Y)	614
KK/H1J	LG-2	F	3/29/06	F.D.E. (Y)	614
KK/H1J	LG-2	F	6/14/06	F.D.E. (Y)	614
NZW/LacJ	LG-1	F	3/23/05	F.D.E. (Y)	614
DBA/2J	LG-1	F	3/14/05	F.D.E. (Y)	665
DBA/2J	LG-2	F	11/21/05	F.D.E. (Y)	665
NOD.B10Sn-H2<b>/J	LG-2	F	2006-04-06	E.S. (Y)	612
BTBR<+>tf/J	LG-1	F	2005-07-02	F.D.E. (Y)	611
BTBR<+>tf/J	LG-2	F	2/20/06	F.D.E. (Y)	611
BTBR<+>tf/J	LG-2	F	2/20/06	F.D.E. (Y)	611
P/J	LG-1	F	2005-01-08	F.D.E. (Y)	611
A/J	LG-1	F	4/25/05	F.D.E. (Y)	610
BTBR<+>tf/J	LG-1	F	2/28/05	F.D.E. (Y)	610
LP/J	LG-1	F	2005-04-04	F.D.E. (Y)	665
KK/H1J	LG-2	F	2006-12-04	E.S.P. (Y)	610
NON/ShiLtJ	LG-1	F	2005-04-04	F.D.E. (Y)	610
RIIIS/J	LG-2	F	2005-12-12	F.D.E. (Y)	610
SWR/J	LG-1	F	5/23/05	F.D.E. (Y)	610
FVB/NJ	LG-1	F	2005-11-04	MISSING (Y)	659
CBA/J	LG-1	F	2005-07-03	F.D.E. (Y)	609
KK/H1J	LG-1	F	2005-12-05	F.D.E. (Y)	609
MRL/MpJ	LG-2	F	2/13/06	E.S.P. (Y)	609
BUB/BnJ	LG-2	F	2005-09-11	F.D.E. (Y)	608
FVB/NJ	LG-2	F	12/19/05	F.D.E. (Y)	659
FVB/NJ	LG-2	F	4/18/05	F.D.E. (Y)	659
KK/H1J	LG-1	F	2/22/05	F.D.E. (Y)	608
NZW/LacJ	LG-2	F	3/15/06	F.D.E. (Y)	608
KK/H1J	LG-1	F	2006-12-04	F.D.E. (Y)	607
KK/H1J	LG-1	F	2006-12-04	F.D.E. (Y)	607
BTBR<+>tf/J	LG-2	F	2006-03-04	F.D.E. (Y)	606
BTBR<+>tf/J	LG-2	F	2006-03-04	E.S.P. (Y)	606
MRL/MpJ	LG-2	F	2/13/06	E.S.P. (Y)	604
BTBR<+>tf/J	LG-2	F	2005-02-05	F.D.E. (Y)	603
NZW/LacJ	LG-1	M	3/16/05	F.D.E. (Y)	642
A/J	LG-1	M	3/21/05	F.D.E. (Y)	637
NZO/H1LtJ	LG-1	M	2/15/05	F.D.E. (Y)	637
NZO/H1LtJ	LG-1	M	2/15/05	F.D.E. (Y)	637
MRL/MpJ	LG-1	M	2005-07-03	E.S. (Y)	633
MRL/MpJ	LG-1	M	2005-07-03	E.S. (Y)	633
MRL/MpJ	LG-1	M	3/28/05	F.D.E. (Y)	631
C3H/HeJ	LG-1	M	2005-07-03	F.D.E. (Y)	630
LP/J	LG-1	M	2/28/05	F.D.E. (Y)	630
NOD.B10Sn-H2<b>/J	LG-1	M	2005-06-10	F.D.E. (Y)	630
A/J	LG-1	M	3/14/05	F.D.E. (Y)	626
RIIIS/J	LG-1	M	4/25/05	F.D.E. (Y)	625
BALB/cByJ	LG-1	M	2005-11-07	F.D.E. (Y)	624
A/J	LG-1	M	3/21/05	F.D.E. (Y)	623
C3H/HeJ	LG-1	M	2005-07-03	F.D.E. (Y)	623
MRL/MpJ	LG-1	M	3/28/05	F.D.E. (Y)	620
C3H/HeJ	LG-1	M	2005-07-03	F.D.E. (Y)	619
LP/J	LG-1	M	2005-04-04	MISSING (Y)	619
P/J	LG-2	M	5/14/06	F.D.E. (Y)	619
P/J	LG-2	M	5/14/06	MISSING (Y)	619
A/J	LG-1	M	3/21/05	F.D.E. (Y)	617
NZO/H1LtJ	LG-1	M	2/15/05	F.D.E. (Y)	617
CBA/J	LG-1	M	2/28/05	F.D.E. (Y)	616
KK/H1J	LG-1	M	2/22/05	F.D.E. (Y)	616
KK/H1J	LG-1	M	5/31/06	F.D.E. (Y)	614
P/J	LG-2	M	5/25/07	F.D.E. (Y)	612
P/J	LG-2	M	2007-01-06	F.D.E. (Y)	612
NON/ShiLtJ	LG-1	M	3/28/05	F.D.E. (Y)	611
C3H/HeJ	LG-1	M	2005-07-03	F.D.E. (Y)	609
CBA/J	LG-1	M	2005-07-03	F.D.E. (Y)	609
MRL/MpJ	LG-1	M	3/28/05	F.D.E. (Y)	609
MRL/MpJ	LG-1	F	2005-07-03	F.D.E. (Y)	603
MRL/MpJ	LG-2	F	2/13/06	F.D.E. (Y)	603
NON/ShiLtJ	LG-1	F	3/14/05	F.D.E. (Y)	603
RIIIS/J	LG-2	F	2005-05-12	F.D.E. (Y)	603
SJL/J	LG-1	F	4/25/05	F.D.E. (Y)	603
C57L/J	LG-1	F	2005-06-04	F.D.E. (Y)	602
129S1/SvImJ	LG-1	F	3/21/05	F.D.E. (Y)	658
SJL/J	LG-1	F	3/14/05	F.D.E. (Y)	602
SM/J	LG-2	F	2005-02-03	F.D.E. (Y)	656
NZW/LacJ	LG-2	F	3/15/06	F.D.E. (Y)	600
NOD.B10Sn-H2<b>/J	LG-1	F	9/30/05	F.D.E. (Y)	599
NON/ShiLtJ	LG-1	F	2005-11-04	F.D.E. (Y)	599
SWR/J	LG-2	F	5/23/05	E.S.P. (Y)	599
FVB/NJ	LG-1	F	2005-11-04	E.S.P. (Y)	655
BTBR<+>tf/J	LG-1	F	3/28/05	F.D.E. (Y)	597
DBA/2J	LG-2	F	11/21/05	F.D.E. (Y)	652
BTBR<+>tf/J	LG-1	F	2/28/05	F.D.E. (Y)	596
CBA/J	LG-1	F	3/14/05	F.D.E. (Y)	596
FVB/NJ	LG-1	F	4/18/05	F.D.E. (Y)	652
RIIIS/J	LG-1	F	2/14/05	F.D.E. (Y)	596
A/J	LG-2	F	10/31/05	F.D.E. (Y)	595
BTBR<+>tf/J	LG-1	F	2005-07-02	F.D.E. (Y)	595
C3H/HeJ	LG-1	F	2005-07-03	F.D.E. (Y)	595
CBA/J	LG-2	F	11/14/05	F.D.E. (Y)	595
PL/J	LG-2	F	5/22/06	F.D.E. (Y)	652
BUB/BnJ	LG-2	F	11/23/05	F.D.E. (Y)	594
KK/H1J	LG-2	F	3/29/06	F.D.E. (Y)	594
NZW/LacJ	LG-2	F	2/22/06	F.D.E. (Y)	594
129S1/SvImJ	LG-1	F	3/28/05	F.D.E. (Y)	651
KK/H1J	LG-1	F	7/20/05	F.D.E. (Y)	593
KK/H1J	LG-1	F	7/20/05	F.D.E. (Y)	593
KK/H1J	LG-2	F	2006-12-04	F.D.E. (Y)	593
KK/H1J	LG-2	F	2006-12-04	F.D.E. (Y)	593
NZW/LacJ	LG-1	F	3/23/05	F.D.E. (Y)	593
CBA/J	LG-1	F	2005-07-03	F.D.E. (Y)	589
SWR/J	LG-2	F	7/24/06	F.D.E. (Y)	589
BALB/cByJ	LG-2	F	2005-07-11	E.S.P. (Y)	588
SM/J	LG-1	F	2005-06-04	F.D.E. (Y)	650
NON/ShiLtJ	LG-1	F	3/14/05	F.D.E. (Y)	588
MOLF/EiJ	LG-1	F	2007-12-06	F.D.E. (Y)	650
KK/H1J	LG-1	F	7/20/05	F.D.E. (Y)	586
KK/H1J	LG-2	F	2006-12-04	E.S.P. (Y)	586
C3H/HeJ	LG-1	F	2005-07-03	F.D.E. (Y)	585
LP/J	LG-2	F	3/27/06	E.S.P. (Y)	648
C3H/HeJ	LG-1	F	2005-07-03	F.D.E. (Y)	582
C57BR/CDJ	LG-1	F	2/21/05	F.D.E. (Y)	582
MRL/MpJ	LG-1	F	2005-07-03	MISSING (Y)	582
MRL/MpJ	LG-1	F	2005-07-03	E.S. (Y)	582
RIIIS/J	LG-2	F	2/14/05	F.D.E. (Y)	582
SWR/J	LG-2	F	8/28/06	F.D.E. (Y)	582
SM/J	LG-2	F	2006-11-01	F.D.E. (Y)	647
BALB/cByJ	LG-1	F	2005-02-05	E.S. (Y)	581
BTBR<+>tf/J	LG-1	F	2005-07-02	F.D.E. (Y)	581
BUB/BnJ	LG-2	F	2005-09-11	F.D.E. (Y)	581
C3H/HeJ	LG-2	F	11/14/05	F.D.E. (Y)	581
NOD.B10Sn-H2<b>/J	LG-2	F	12/28/05	E.S. (Y)	580
C57L/J	LG-2	F	2006-04-01	F.D.E. (Y)	579
NZO/H1LtJ	LG-2	F	5/26/06	F.D.E. (Y)	577
DBA/2J	LG-2	F	11/21/05	F.D.E. (Y)	645
NZO/H1LtJ	LG-1	F	2005-01-03	F.D.E. (Y)	576
C57BL/10J	LG-2	F	12/21/05	F.D.E. (Y)	642
BUB/BnJ	LG-1	M	11/23/05	F.D.E. (Y)	608
NZW/LacJ	LG-1	M	2005-09-03	F.D.E. (Y)	607
P/J	LG-2	M	7/26/06	F.D.E. (Y)	607
KK/H1J	LG-1	M	2005-08-02	F.D.E. (Y)	603
KK/H1J	LG-1	M	2005-08-02	F.D.E. (Y)	603
C3H/HeJ	LG-1	M	2005-07-03	F.D.E. (Y)	602
C57L/J	LG-1	M	2005-06-04	F.D.E. (Y)	602
SM/J	LG-1	M	2005-09-03	F.D.E. (Y)	602
BTBR<+>tf/J	LG-1	M	4/29/05	F.D.E. (Y)	598
FVB/NJ	LG-1	M	3/21/05	F.D.E. (Y)	598
FVB/NJ	LG-1	M	3/21/05	F.D.E. (Y)	598
NZO/H1LtJ	LG-1	M	2/22/05	F.D.E. (Y)	598
NOD.B10Sn-H2<b>/J	LG-1	M	2005-10-10	F.D.E. (Y)	597
RIIIS/J	LG-1	M	2005-04-04	F.D.E. (Y)	596
C3H/HeJ	LG-1	M	2005-07-03	F.D.E. (Y)	595
A/J	LG-1	M	3/14/05	F.D.E. (Y)	594
NZW/LacJ	LG-1	M	2005-01-06	F.D.E. (Y)	593
P/J	LG-2	M	5/14/06	F.D.E. (Y)	592
PL/J	LG-1	M	2005-07-02	MISSING (Y)	592
FVB/NJ	LG-1	M	3/14/05	F.D.E. (Y)	591
SJL/J	LG-1	M	7/25/05	E.S.P. (Y)	590
SWR/J	LG-1	M	2/21/05	F.D.E. (Y)	589
FVB/NJ	LG-1	M	3/21/05	F.D.E. (Y)	588
FVB/NJ	LG-1	M	3/21/05	F.D.E. (Y)	588
BTBR<+>tf/J	LG-1	M	2/15/05	F.D.E. (Y)	587
NZW/LacJ	LG-1	M	2005-01-06	F.D.E. (Y)	586
C57L/J	LG-1	M	2005-06-04	F.D.E. (Y)	582
FVB/NJ	LG-1	M	3/21/05	F.D.E. (Y)	582
A/J	LG-1	M	3/14/05	F.D.E. (Y)	581
FVB/NJ	LG-1	M	3/21/05	F.D.E. (Y)	581
CBA/J	LG-1	M	2005-07-03	F.D.E. (Y)	577
LP/J	LG-1	M	3/18/05	F.D.E. (Y)	577
C57L/J	LG-2	F	2006-04-01	F.D.E. (Y)	575
MRL/MpJ	LG-2	F	2/13/06	E.S.P. (Y)	575
NZO/H1LtJ	LG-2	F	2006-10-12	F.D.E. (Y)	575
RIIIS/J	LG-1	F	3/28/05	F.D.E. (Y)	575
BTBR<+>tf/J	LG-2	F	2006-03-04	F.D.E. (Y)	574
BTBR<+>tf/J	LG-2	F	3/27/06	F.D.E. (Y)	574
SM/J	LG-2	F	12/21/05	F.D.E. (Y)	642
SM/J	LG-2	F	12/21/05	F.D.E. (Y)	642
NON/ShiLtJ	LG-1	F	3/28/05	F.D.E. (Y)	574
KK/H1J	LG-1	F	2005-12-05	F.D.E. (Y)	573
KK/H1J	LG-2	F	2006-12-04	F.D.E. (Y)	572
NZW/LacJ	LG-2	F	3/22/06	F.D.E. (Y)	572
NZW/LacJ	LG-1	F	2005-04-05	F.D.E. (Y)	572
SWR/J	LG-1	F	5/16/05	F.D.E. (Y)	571
MRL/MpJ	LG-2	F	2/13/06	E.S.P. (Y)	568
NZO/H1LtJ	LG-2	F	2006-10-12	F.D.E. (Y)	568
BTBR<+>tf/J	LG-1	F	2/28/05	F.D.E. (Y)	567
BTBR<+>tf/J	LG-1	F	2/28/05	F.D.E. (Y)	567
PL/J	LG-1	F	1/31/05	F.D.E. (Y)	640
KK/H1J	LG-1	F	2006-12-04	F.D.E. (Y)	567
MRL/MpJ	LG-1	F	3/14/05	F.D.E. (Y)	567
DBA/2J	LG-2	F	11/21/05	F.D.E. (Y)	638
KK/H1J	LG-2	F	3/15/06	F.D.E. (Y)	566
129S1/SvImJ	LG-1	F	3/21/05	F.D.E. (Y)	637
KK/H1J	LG-2	F	6/14/06	F.D.E. (Y)	565
KK/H1J	LG-1	F	2005-12-05	F.D.E. (Y)	564
NZW/LacJ	LG-1	F	2005-04-05	F.D.E. (Y)	564
SM/J	LG-2	F	12/21/05	E.S.P. (Y)	637
CBA/J	LG-2	F	11/14/05	F.D.E. (Y)	561
MRL/MpJ	LG-2	F	2/13/06	E.S.P. (Y)	561
MRL/MpJ	LG-2	F	2/13/06	E.S.P. (Y)	561
NON/ShiLtJ	LG-1	F	2005-04-04	F.D.E. (Y)	561
NON/ShiLtJ	LG-2	F	2005-12-12	F.D.E. (Y)	561
NZO/H1LtJ	LG-1	F	3/22/05	F.D.E. (Y)	561
BALB/cByJ	LG-1	F	2005-02-05	F.D.E. (Y)	560
C57BL/10J	LG-1	F	4/13/05	F.D.E. (Y)	635
NZW/LacJ	LG-1	F	3/23/05	F.D.E. (Y)	560
P/J	LG-1	F	2005-09-05	F.D.E. (Y)	560
SJL/J	LG-1	F	2/28/05	F.D.E. (Y)	560
P/J	LG-1	F	2004-02-12	F.D.E. (Y)	559
NZW/LacJ	LG-1	F	2005-04-05	F.D.E. (Y)	558
BALB/cByJ	LG-1	F	2005-02-05	F.D.E. (Y)	557
MRL/MpJ	LG-1	F	3/14/05	E.S.P. (Y)	557
BTBR<+>tf/J	LG-2	F	4/29/05	F.D.E. (Y)	556
NOD.B10Sn-H2<b>/J	LG-1	F	2005-10-10	F.D.E. (Y)	556
NOD.B10Sn-H2<b>/J	LG-2	F	9/25/05	F.D.E. (Y)	556
KK/H1J	LG-2	F	3/29/06	E.S.P. (Y)	555
MRL/MpJ	LG-2	F	2/13/06	E.S.P. (Y)	555
MRL/MpJ	LG-2	F	2/13/06	F.D.E. (Y)	555
MRL/MpJ	LG-1	F	2005-07-03	F.D.E. (Y)	554
MRL/MpJ	LG-1	F	2005-07-03	F.D.E. (Y)	554
DBA/2J	LG-1	F	3/14/05	F.D.E. (Y)	635
BALB/cByJ	LG-1	F	2005-02-05	F.D.E. (Y)	553
C3H/HeJ	LG-2	F	11/14/05	F.D.E. (Y)	553
BUB/BnJ	LG-1	F	2/23/05	F.D.E. (Y)	551
KK/H1J	LG-1	F	2006-12-04	F.D.E. (Y)	551
BTBR<+>tf/J	LG-2	F	4/29/05	F.D.E. (Y)	550
P/J	LG-2	F	5/14/06	F.D.E. (Y)	549
SJL/J	LG-1	F	4/25/05	MISSING (Y)	549
C3H/HeJ	LG-1	F	2005-07-03	F.D.E. (Y)	548
BTBR<+>tf/J	LG-1	M	2005-02-05	F.D.E. (Y)	575
SJL/J	LG-1	M	6/20/05	F.D.E. (Y)	574
SJL/J	LG-2	M	5/22/06	F.D.E. (Y)	570
NON/ShiLtJ	LG-1	M	2005-02-05	F.D.E. (Y)	569
NZO/H1LtJ	LG-1	M	2/22/05	F.D.E. (Y)	568
SJL/J	LG-1	M	6/27/05	E.S.P. (Y)	568
MRL/MpJ	LG-1	M	2005-07-03	F.D.E. (Y)	567
KK/H1J	LG-1	M	2/22/05	F.D.E. (Y)	566
KK/H1J	LG-1	M	5/31/06	F.D.E. (Y)	565
P/J	LG-2	M	5/25/07	F.D.E. (Y)	564
P/J	LG-2	M	2007-06-04	F.D.E. (Y)	563
PL/J	LG-1	M	2005-07-03	F.D.E. (Y)	563
A/J	LG-1	M	3/21/05	F.D.E. (Y)	562
FVB/NJ	LG-1	M	3/21/05	F.D.E. (Y)	562
BTBR<+>tf/J	LG-1	M	2005-07-02	F.D.E. (Y)	560
CBA/J	LG-1	M	2005-07-03	MISSING (Y)	560
C57L/J	LG-1	M	2005-02-03	F.D.E. (Y)	559
PL/J	LG-1	M	2/14/05	F.D.E. (Y)	558
MRL/MpJ	LG-1	M	3/28/05	F.D.E. (Y)	557
NOD.B10Sn-H2<b>/J	LG-1	M	9/25/05	F.D.E. (Y)	556
A/J	LG-1	M	3/21/05	F.D.E. (Y)	555
A/J	LG-1	M	3/21/05	MISSING (Y)	555
BALB/cByJ	LG-1	M	2005-11-07	F.D.E. (Y)	555
BTBR<+>tf/J	LG-1	M	3/28/05	F.D.E. (Y)	555
PL/J	LG-1	M	2005-07-03	F.D.E. (Y)	555
SJL/J	LG-1	M	6/27/05	F.D.E. (Y)	555
FVB/NJ	LG-1	M	3/21/05	F.D.E. (Y)	553
FVB/NJ	LG-1	M	3/14/05	F.D.E. (Y)	553
KK/H1J	LG-1	M	5/31/06	F.D.E. (Y)	553
NZW/LacJ	LG-1	M	2005-01-06	MISSING (Y)	553
SWR/J	LG-1	M	2/21/05	F.D.E. (Y)	553
NZO/H1LtJ	LG-2	F	2006-10-04	F.D.E. (Y)	548
SWR/J	LG-1	F	5/23/05	E.S. (Y)	548
SWR/J	LG-2	F	2005-04-07	E.S. (Y)	548
WSB/EiJ	LG-2	F	2006-12-02	E.S.P. (Y)	633
BTBR<+>tf/J	LG-1	F	2/28/05	E.S. (Y)	547
P/J	LG-1	F	2005-09-05	F.D.E. (Y)	547
C57BL/6J	LG-2	F	2005-02-11	E.S.P. (Y)	631
LP/J	LG-1	F	2/28/05	F.D.E. (Y)	630
KK/H1J	LG-2	F	2006-08-03	F.D.E. (Y)	546
P/J	LG-2	F	2007-09-05	F.D.E. (Y)	546
WSB/EiJ	LG-1	F	2005-06-12	E.S.P. (Y)	629
129S1/SvImJ	LG-2	F	2/13/06	F.D.E. (Y)	623
WSB/EiJ	LG-1	F	2005-06-12	F.D.E. (Y)	617
MRL/MpJ	LG-2	F	2/13/06	E.S.P. (Y)	542
P/J	LG-2	F	5/14/06	F.D.E. (Y)	542
SWR/J	LG-2	F	2/20/06	E.S. (Y)	541
A/J	LG-2	F	10/31/05	F.D.E. (Y)	540
C3H/HeJ	LG-2	F	10/17/05	F.D.E. (Y)	540
SJL/J	LG-2	F	10/31/05	F.D.E. (Y)	540
SJL/J	LG-2	F	10/31/05	MISSING (Y)	540
SJL/J	LG-1	F	3/14/05	F.D.E. (Y)	540
129S1/SvImJ	LG-2	F	2006-06-02	F.D.E. (Y)	616
BUB/BnJ	LG-1	F	2005-08-06	F.D.E. (Y)	538
KK/H1J	LG-1	F	4/26/05	F.D.E. (Y)	538
BUB/BnJ	LG-2	F	7/27/05	MISSING (Y)	537
BTBR<+>tf/J	LG-1	F	2005-07-03	F.D.E. (Y)	536
RIIIS/J	LG-1	F	5/14/05	F.D.E. (Y)	536
A/J	LG-1	F	3/21/05	F.D.E. (Y)	534
NZO/H1LtJ	LG-2	F	2006-01-05	F.D.E. (Y)	534
FVB/NJ	LG-2	F	2005-11-04	E.S. (Y)	612
BTBR<+>tf/J	LG-2	F	2005-02-05	F.D.E. (Y)	533
BTBR<+>tf/J	LG-2	F	3/13/06	F.D.E. (Y)	533
FVB/NJ	LG-2	F	11/21/05	F.D.E. (Y)	612
NZO/H1LtJ	LG-1	F	2005-04-04	F.D.E. (Y)	533
SJL/J	LG-2	F	4/25/05	F.D.E. (Y)	533
BTBR<+>tf/J	LG-2	F	3/27/06	F.D.E. (Y)	532
C3H/HeJ	LG-1	F	2005-07-03	F.D.E. (Y)	532
CBA/J	LG-1	F	3/14/05	F.D.E. (Y)	532
C57BL/6J	LG-2	F	2005-02-11	E.S.P. (Y)	610
SJL/J	LG-2	F	4/25/05	F.D.E. (Y)	532
BTBR<+>tf/J	LG-1	F	2005-07-03	F.D.E. (Y)	530
BUB/BnJ	LG-2	F	11/23/05	F.D.E. (Y)	530
MRL/MpJ	LG-1	F	2005-07-03	E.S.P. (Y)	529
NOD.B10Sn-H2<b>/J	LG-1	F	9/30/05	F.D.E. (Y)	529
SJL/J	LG-2	F	10/31/05	F.D.E. (Y)	529
NOD.B10Sn-H2<b>/J	LG-1	F	9/18/05	F.D.E. (Y)	528
A/J	LG-1	F	4/25/05	F.D.E. (Y)	527
MOLF/EiJ	LG-1	F	5/13/07	F.D.E. (Y)	610
A/J	LG-1	F	4/25/05	E.S. (Y)	526
SJL/J	LG-2	F	4/25/05	F.D.E. (Y)	526
SWR/J	LG-1	F	5/23/05	F.D.E. (Y)	526
CBA/J	LG-2	F	11/14/05	F.D.E. (Y)	525
MRL/MpJ	LG-1	F	2005-07-03	F.D.E. (Y)	525
MRL/MpJ	LG-1	F	2005-07-03	F.D.E. (Y)	525
NZW/LacJ	LG-1	F	4/27/05	MISSING (Y)	525
129S1/SvImJ	LG-2	F	2/13/06	F.D.E. (Y)	609
BUB/BnJ	LG-1	F	2005-09-02	F.D.E. (Y)	523
C57BL/10J	LG-2	F	2005-07-12	F.D.E. (Y)	608
NZW/LacJ	LG-2	F	2/22/06	F.D.E. (Y)	523
SJL/J	LG-1	F	3/14/05	F.D.E. (Y)	522
A/J	LG-2	F	4/25/05	E.S.P. (Y)	521
MRL/MpJ	LG-2	F	2/13/06	E.S.P. (Y)	521
C57BLKS/J	LG-2	F	2005-09-11	F.D.E. (Y)	608
MOLF/EiJ	LG-1	F	5/13/07	F.D.E. (Y)	603
NOD.B10Sn-H2<b>/J	LG-1	M	9/25/05	F.D.E. (Y)	550
MRL/MpJ	LG-1	M	3/28/05	F.D.E. (Y)	549
KK/H1J	LG-1	M	2005-07-03	MISSING (Y)	548
NZW/LacJ	LG-1	M	2005-01-06	F.D.E. (Y)	547
SJL/J	LG-2	M	7/25/05	F.D.E. (Y)	546
KK/H1J	LG-1	M	5/31/06	F.D.E. (Y)	545
PL/J	LG-1	M	2/14/05	MISSING (Y)	543
A/J	LG-1	M	3/14/05	F.D.E. (Y)	541
C57BR/CDJ	LG-1	M	2005-07-02	F.D.E. (Y)	540
CBA/J	LG-1	M	2/28/05	F.D.E. (Y)	540
CBA/J	LG-1	M	2005-07-03	F.D.E. (Y)	539
BTBR<+>tf/J	LG-1	M	2/15/05	F.D.E. (Y)	538
C57L/J	LG-1	M	2005-06-04	F.D.E. (Y)	538
KK/H1J	LG-1	M	2/22/05	F.D.E. (Y)	538
PL/J	LG-1	M	2005-07-02	F.D.E. (Y)	538
129S1/SvImJ	LG-1	M	2005-11-04	F.D.E. (Y)	534
PL/J	LG-1	M	2005-07-02	F.D.E. (Y)	534
A/J	LG-1	M	3/21/05	F.D.E. (Y)	533
BALB/cByJ	LG-1	M	2005-11-07	F.D.E. (Y)	533
BTBR<+>tf/J	LG-1	M	2005-07-02	F.D.E. (Y)	533
CBA/J	LG-1	M	3/14/05	F.D.E. (Y)	532
KK/H1J	LG-1	M	2005-08-02	F.D.E. (Y)	532
P/J	LG-2	M	7/17/06	F.D.E. (Y)	532
KK/H1J	LG-1	M	2/22/05	F.D.E. (Y)	531
BTBR<+>tf/J	LG-1	M	4/29/05	F.D.E. (Y)	530
A/J	LG-1	M	3/14/05	E.S.P. (Y)	529
[truncated: 802 more rows]
