# Supplementary material for: Genetic differences and longevity‐related phenotypes influence lifespan and lifespan variation in a sex‐specific manner in mice
Source: Aging Cell. 2020 Oct 26;19(11):e13263. doi: 10.1111/acel.13263 (PMC7681063; doi:10.1111/acel.13263)
Supplement: Supplementary file 7 [file ACEL-19-e13263-s007.xlsx]

## Sheet: Sheet1
STRAIN	Sex	B. DATE	Death date	Nrip1 Genotype
Nrip1	F	2012-01-01	2015-03-23	Deficient
Nrip1	F	2011-09-19	2014-04-17	Wild
Nrip1	F	2011-09-19	2014-03-17	Wild
Nrip1	F	2011-05-12	2014-11-24	Deficient
Nrip1	F	2011-09-21	2014-04-21	Wild
Nrip1	F	2012-01-28	2015-05-01	Deficient
Nrip1	F	2011-09-24	2013-03-07	Wild
Nrip1	F	2011-09-24	2013-09-27	Wild
Nrip1	F	2011-10-18	2014-09-20	Deficient
Nrip1	F	2011-09-10	2014-04-29	Wild
Nrip1	F	2011-10-23	2014-09-19	Deficient
Nrip1	F	2012-02-17	2015-12-01	Deficient
Nrip1	F	2011-10-14	2013-11-18	Wild
Nrip1	F	2012-02-17	2015-08-01	Deficient
Nrip1	F	2011-10-15	2014-04-03	Wild
Nrip1	F	2011-10-15	2013-08-19	Wild
Nrip1	F	2011-12-21	2014-05-11	Deficient
Nrip1	F	2011-10-13	2014-07-28	Deficient
Nrip1	F	2011-11-12	2014-09-23	Deficient
Nrip1	F	2012-08-01	2014-10-10	Deficient
Nrip1	F	2011-10-18	2014-05-13	Wild
Nrip1	F	2011-10-14	2014-07-15	Deficient
Nrip1	F	2011-10-17	2014-07-18	Deficient
Nrip1	F	2011-03-12	2014-08-28	Deficient
Nrip1	F	2011-12-30	2014-08-09	Deficient
Nrip1	F	2011-12-28	2014-08-26	Deficient
Nrip1	F	2011-09-21	2014-05-19	Deficient
Nrip1	F	2011-12-21	2014-08-18	Deficient
Nrip1	F	2012-02-17	2014-10-13	Deficient
Nrip1	F	2011-10-23	2013-12-16	Wild
Nrip1	F	2011-06-11	2014-04-21	Wild
Nrip1	F	2011-06-11	2014-04-25	Wild
Nrip1	F	2011-11-30	2013-12-07	Wild
Nrip1	F	2011-10-22	2014-06-16	Deficient
Nrip1	F	2011-09-10	2014-02-06	Deficient
Nrip1	F	2011-05-12	2014-07-22	Deficient
Nrip1	F	2011-10-18	2014-02-06	Deficient
Nrip1	F	2011-12-21	2014-07-31	Deficient
Nrip1	F	2011-10-23	2014-05-19	Deficient
Nrip1	F	2011-05-12	2012-10-12	Wild
Nrip1	F	2011-05-12	2014-09-16	Wild
Nrip1	F	2012-02-18	2014-08-26	Deficient
Nrip1	F	2011-11-30	2014-04-06	Deficient
Nrip1	F	2011-05-12	2013-06-13	Wild
Nrip1	F	2011-05-12	2013-02-18	Wild
Nrip1	F	2011-10-22	2014-04-14	Deficient
Nrip1	F	2011-11-12	2013-10-28	Wild
Nrip1	F	2011-11-12	2014-06-02	Wild
Nrip1	F	2011-05-12	2014-05-27	Deficient
Nrip1	F	2011-12-28	2014-02-05	Deficient
Nrip1	F	2011-09-24	2014-01-20	Deficient
Nrip1	F	2011-10-13	2014-01-13	Deficient
Nrip1	F	2011-11-30	2014-02-25	Deficient
Nrip1	F	2011-10-15	2014-02-01	Deficient
Nrip1	F	2011-11-30	2014-01-30	Deficient
Nrip1	F	2011-10-18	2013-12-12	Deficient
Nrip1	F	2011-12-27	2014-02-13	Deficient
Nrip1	F	2011-10-22	2013-02-12	Deficient
Nrip1	F	2011-10-22	2013-10-28	Deficient
Nrip1	F	2011-12-27	2013-12-23	Deficient
Nrip1	F	2012-01-22	2014-08-14	Wild
Nrip1	F	2012-01-22	2013-02-12	Wild
Nrip1	F	2011-03-12	2013-12-11	Deficient
Nrip1	F	2012-01-28	2013-12-23	Deficient
Nrip1	F	2011-11-30	2013-07-10	Deficient
Nrip1	F	2011-10-15	2013-06-08	Deficient
Nrip1	F	2011-09-19	2013-03-07	Deficient
Nrip1	F	2012-02-17	2014-01-24	Wild
Nrip1	F	2012-02-17	2014-01-14	Wild
Nrip1	F	2012-11-03	2013-09-25	Deficient
Nrip1	F	2012-01-22	2013-07-23	Deficient
Nrip1	F	2012-11-03	2013-05-20	Deficient
Nrip1	M	2011-11-30	2014-10-11	Deficient
Nrip1	M	2011-10-14	2014-08-09	Deficient
Nrip1	M	2011-09-21	2014-07-28	Deficient
Nrip1	M	2011-09-19	2014-09-06	Wild
Nrip1	M	2011-10-23	2014-04-08	Deficient
Nrip1	M	2011-10-23	2014-07-28	Deficient
Nrip1	M	2011-09-19	2014-11-08	Wild
Nrip1	M	2011-09-21	2013-08-31	Wild
Nrip1	M	2011-11-12	2014-12-09	Deficient
Nrip1	M	2011-09-21	2013-12-18	Wild
Nrip1	M	2011-11-30	2014-08-26	Deficient
Nrip1	M	2011-09-24	2014-06-30	Wild
Nrip1	M	2011-09-24	2014-07-14	Wild
Nrip1	M	2011-06-11	2014-07-16	Deficient
Nrip1	M	2011-09-10	2014-06-16	Deficient
Nrip1	M	2011-09-10	2014-02-06	Deficient
Nrip1	M	2011-09-10	2014-06-16	Wild
Nrip1	M	2011-10-22	2014-11-06	Deficient
Nrip1	M	2011-09-10	2014-05-27	Deficient
Nrip1	M	2011-09-10	2013-11-29	Wild
Nrip1	M	2011-10-13	2013-02-12	Wild
Nrip1	M	2011-10-13	2013-11-24	Wild
Nrip1	M	2011-10-23	2014-05-30	Deficient
Nrip1	M	2011-10-15	2013-11-18	Wild
Nrip1	M	2011-10-17	2014-05-05	Wild
Nrip1	M	2011-09-19	2014-04-21	Deficient
Nrip1	M	2011-10-17	2014-05-05	Wild
Nrip1	M	2011-10-18	2013-01-06	Wild
Nrip1	M	2011-03-12	2014-06-27	Deficient
Nrip1	M	2011-10-17	2014-05-05	Deficient
Nrip1	M	2011-10-22	2014-06-23	Wild
Nrip1	M	2012-01-28	2014-07-28	Deficient
Nrip1	M	2012-01-28	2014-07-28	Deficient
Nrip1	M	2011-10-18	2014-04-14	Deficient
Nrip1	M	2011-10-23	2014-05-13	Wild
Nrip1	M	2011-10-23	2014-06-23	Wild
Nrip1	M	2011-09-19	2014-06-03	Deficient
Nrip1	M	2011-06-11	2014-04-23	Deficient
Nrip1	M	2011-06-11	2014-03-31	Wild
Nrip1	M	2011-06-11	2014-12-07	Wild
Nrip1	M	2011-09-24	2014-04-03	Deficient
Nrip1	M	2011-09-21	2014-02-26	Deficient
Nrip1	M	2011-09-10	2014-04-03	Deficient
Nrip1	M	2011-11-30	2013-12-26	Wild
Nrip1	M	2011-11-30	2014-04-08	Wild
Nrip1	M	2011-05-12	2014-11-04	Deficient
Nrip1	M	2011-09-19	2014-01-20	Deficient
Nrip1	M	2011-05-12	2014-08-26	Wild
Nrip1	M	2011-12-21	2014-04-21	Deficient
Nrip1	M	2011-09-19	2013-12-23	Deficient
Nrip1	M	2012-01-28	2014-04-29	Deficient
Nrip1	M	2012-02-18	2014-05-19	Deficient
Nrip1	M	2011-11-12	2014-03-10	Wild
Nrip1	M	2011-11-12	2013-12-30	Wild
Nrip1	M	2011-12-21	2014-01-24	Wild
Nrip1	M	2012-06-02	2014-02-05	Deficient
Nrip1	M	2012-06-02	2014-04-29	Deficient
Nrip1	M	2011-12-28	2014-03-17	Wild
Nrip1	M	2011-12-28	2014-04-23	Wild
Nrip1	M	2011-12-30	2014-09-18	Wild
Nrip1	M	2011-12-28	2014-11-03	Deficient
Nrip1	M	2012-01-28	2014-03-24	Deficient
Nrip1	M	2011-09-12	2014-01-27	Deficient
Nrip1	M	2012-01-22	2013-12-26	Wild
Nrip1	M	2011-05-12	2014-01-20	Deficient
Nrip1	M	2012-08-01	2014-10-02	Deficient
Nrip1	M	2011-03-12	2014-02-01	Deficient
Nrip1	M	2012-06-02	2014-02-24	Deficient
Nrip1	M	2011-06-11	2013-12-11	Deficient
Nrip1	M	2011-09-19	2013-11-07	Deficient
Nrip1	M	2011-12-30	2012-11-20	Deficient
Nrip1	M	2011-12-30	2012-06-26	Deficient
