# Supplementary material for: Genetic differences and longevity‐related phenotypes influence lifespan and lifespan variation in a sex‐specific manner in mice
Source: Aging Cell. 2020 Oct 26;19(11):e13263. doi: 10.1111/acel.13263 (PMC7681063; doi:10.1111/acel.13263)
Supplement: Supplementary file 8 [file ACEL-19-e13263-s008.xlsx]

## Sheet: Sheet1
Strain	Sex	Birth Date	Death Date
C57BL/6J	F	2/26/08	8/23/10
C57BL/6J	F	2/26/08	2010-02-05
C57BL/6J	F	2/26/08	7/29/10
C57BL/6J	F	2/26/08	10/19/09
C57BL/6J	F	2/26/08	8/23/10
C57BL/6J	F	2/26/08	9/13/10
C57BL/6J	F	2/26/08	7/26/10
C57BL/6J	F	2/26/08	2010-08-03
C57BL/6J	F	2/26/08	7/18/10
C57BL/6J	F	2/26/08	8/31/10
C57BL/6J	F	2/26/08	2/21/09
C57BL/6J	F	2/26/08	9/21/09
C57BL/6J	F	2/26/08	2009-02-11
C57BL/6J	F	2/26/08	2011-11-02
C57BL/6J	F	2/26/08	4/19/10
C57BL/6J	F	5/20/08	11/21/10
C57BL/6J	F	5/20/08	2011-11-01
C57BL/6J	F	5/20/08	7/23/09
C57BL/6J	F	5/20/08	1/17/11
C57BL/6J	F	5/20/08	7/18/10
C57BL/6J	F	5/20/08	10/21/10
C57BL/6J	F	5/20/08	6/15/10
C57BL/6J	F	5/20/08	2011-02-06
C57BL/6J	F	5/20/08	1/27/10
C57BL/6J	F	5/20/08	6/15/10
C57BL/6J	F	5/20/08	2011-01-02
C57BL/6J	F	5/20/08	2010-02-08
C57BL/6J	F	5/20/08	12/15/09
C57BL/6J	F	5/20/08	12/19/10
C57BL/6J	F	5/20/08	5/22/11
C57BL/6J	F	5/20/08	2010-10-05
C57BL/6J	F	5/20/08	6/22/10
C57BL/6J	M	1/22/08	2010-06-07
C57BL/6J	M	1/22/08	6/14/10
C57BL/6J	M	1/22/08	3/20/09
C57BL/6J	M	1/22/08	10/18/10
C57BL/6J	M	1/22/08	8/31/09
C57BL/6J	M	2/26/08	7/16/10
C57BL/6J	M	2/26/08	3/18/11
C57BL/6J	M	2/26/08	7/16/10
C57BL/6J	M	2/26/08	2010-01-02
C57BL/6J	M	2/26/08	3/21/11
C57BL/6J	M	2/26/08	4/26/10
C57BL/6J	M	2/26/08	2010-01-11
C57BL/6J	M	2/26/08	2010-01-11
C57BL/6J	M	2/26/08	2009-06-07
C57BL/6J	M	2/26/08	12/13/10
C57BL/6J	M	1/22/08	2010-12-04
C57BL/6J	M	1/22/08	2010-07-06
C57BL/6J	M	1/22/08	7/18/10
C57BL/6J	M	1/22/08	2010-02-08
C57BL/6J	M	1/22/08	3/29/10
C57BL/6J	M	4/22/08	5/31/10
C57BL/6J	M	3/25/08	12/13/10
C57BL/6J	M	3/25/08	11/15/10
C57BL/6J	M	6/28/08	2010-09-08
C57BL/6J	M	6/28/08	8/31/10
C57BL/6J	M	6/28/08	2010-06-12
C57BL/6J	M	6/28/08	2010-08-11
C57BL/6J	M	6/28/08	2010-02-09
C57BL/6J	M	2008-08-07	2010-07-09
C57BL/6J	M	2008-08-07	2/14/11
C57BL/6J	M	2008-08-07	2011-02-08
C57BL/6J	M	2008-08-07	3/18/11
B6.Igf1<C3H>	F	2007-03-11	5/24/10
B6.Igf1<C3H>	F	2007-03-11	5/24/10
B6.Igf1<C3H>	F	2007-03-11	8/24/09
B6.Igf1<C3H>	F	2007-03-11	8/28/08
B6.Igf1<C3H>	F	2007-03-11	2008-10-06
B6.Igf1<C3H>	F	2007-11-11	2/22/10
B6.Igf1<C3H>	F	2007-11-11	3/15/10
B6.Igf1<C3H>	F	2007-11-11	2010-01-03
B6.Igf1<C3H>	F	2007-11-11	2009-08-11
B6.Igf1<C3H>	F	2007-11-11	2/23/09
B6.Igf1<C3H>	F	11/16/07	8/21/09
B6.Igf1<C3H>	F	11/16/07	7/14/09
B6.Igf1<C3H>	F	11/16/07	6/29/09
B6.Igf1<C3H>	F	11/16/07	2009-10-11
B6.Igf1<C3H>	F	11/16/07	2010-05-01
B6.Igf1<C3H>	F	2007-11-10	12/17/09
B6.Igf1<C3H>	F	2007-11-10	2010-12-05
B6.Igf1<C3H>	F	2007-11-10	2009-10-12
B6.Igf1<C3H>	F	2007-11-10	2/22/10
B6.Igf1<C3H>	F	9/22/07	3/24/09
B6.Igf1<C3H>	F	10/13/07	2009-08-12
B6.Igf1<C3H>	F	10/13/07	2009-06-07
B6.Igf1<C3H>	F	10/13/07	2009-02-02
B6.Igf1<C3H>	F	10/13/07	2009-04-02
B6.Igf1<C3H>	F	9/22/07	11/16/09
B6.Igf1<C3H>	F	2008-05-02	2009-08-12
B6.Igf1<C3H>	F	2008-05-02	2009-08-12
B6.Igf1<C3H>	F	2008-05-02	4/23/10
B6.Igf1<C3H>	F	2008-05-02	1/27/10
B6.Igf1<C3H>	F	2008-05-02	3/23/09
B6.Igf1<C3H>	F	1/19/08	7/18/10
B6.Igf1<C3H>	F	1/19/08	5/13/10
B6.Igf1<C3H>	F	1/19/08	8/31/09
B6.Igf1<C3H>	F	1/19/08	9/27/10
B6.Igf1<C3H>	F	1/19/08	2010-10-05
B6.Igf1<C3H>	F	1/19/08	2010-02-01
B6.Igf1<C3H>	F	1/19/08	10/18/09
B6.Igf1<C3H>	F	1/19/08	2008-07-08
B6.Igf1<C3H>	F	1/19/08	2/22/10
B6.Igf1<C3H>	F	1/19/08	6/15/09
B6.Igf1<C3H>	F	12/25/07	2008-05-10
B6.Igf1<C3H>	F	12/25/07	7/26/09
B6.Igf1<C3H>	F	12/25/07	3/25/08
B6.Igf1<C3H>	F	12/25/07	7/14/08
B6.Igf1<C3H>	F	12/25/07	7/27/09
B6.Igf1<C3H>	F	2008-09-02	4/21/09
B6.Igf1<C3H>	F	2008-09-02	4/21/09
B6.Igf1<C3H>	F	2008-06-01	11/13/09
B6.Igf1<C3H>	F	2008-06-01	2010-05-01
B6.Igf1<C3H>	F	2008-06-01	8/13/09
B6.Igf1<C3H>	F	12/24/07	6/13/10
B6.Igf1<C3H>	F	12/24/07	8/31/09
B6.Igf1<C3H>	F	12/24/07	2009-03-04
B6.Igf1<C3H>	F	12/24/07	3/22/10
B6.Igf1<C3H>	F	12/24/07	5/21/10
B6.Igf1<C3H>	F	2008-09-03	2010-05-04
B6.Igf1<C3H>	F	2008-09-03	2010-02-05
B6.Igf1<C3H>	F	2008-09-03	8/16/10
B6.Igf1<C3H>	F	2008-09-03	2010-09-08
B6.Igf1<C3H>	F	2008-09-03	1/27/10
B6.Igf1<C3H>	F	2008-07-03	9/19/09
B6.Igf1<C3H>	F	2008-07-03	3/22/10
B6.Igf1<C3H>	F	2008-07-03	2010-01-03
B6.Igf1<C3H>	F	2008-07-03	2010-07-06
B6.Igf1<C3H>	F	2008-07-03	9/28/09
B6.Igf1<C3H>	F	2/29/08	4/16/10
B6.Igf1<C3H>	F	2/29/08	10/18/09
B6.Igf1<C3H>	F	2/29/08	11/18/08
B6.Igf1<C3H>	F	2/29/08	9/15/09
B6.Igf1<C3H>	F	2/29/08	6/15/09
B6.Igf1<C3H>	M	8/30/07	2009-11-08
B6.Igf1<C3H>	M	8/30/07	6/14/10
B6.Igf1<C3H>	M	8/30/07	2010-08-03
B6.Igf1<C3H>	M	8/24/07	2010-04-05
B6.Igf1<C3H>	M	8/24/07	1/25/10
B6.Igf1<C3H>	M	9/22/07	2010-04-03
B6.Igf1<C3H>	M	8/25/07	2009-11-12
B6.Igf1<C3H>	M	8/25/07	2010-04-02
B6.Igf1<C3H>	M	8/25/07	2009-06-01
B6.Igf1<C3H>	M	8/25/07	2/17/09
B6.Igf1<C3H>	M	11/16/07	9/16/10
B6.Igf1<C3H>	M	11/16/07	8/23/10
B6.Igf1<C3H>	M	2007-03-11	3/16/09
B6.Igf1<C3H>	M	2007-03-11	4/26/10
B6.Igf1<C3H>	M	9/22/07	3/16/09
B6.Igf1<C3H>	M	2007-11-10	5/24/10
B6.Igf1<C3H>	M	2007-11-10	9/13/10
B6.Igf1<C3H>	M	2007-11-10	5/24/10
B6.Igf1<C3H>	M	2007-11-10	7/18/10
B6.Igf1<C3H>	M	2007-11-10	2009-02-02
B6.Igf1<C3H>	M	10/13/07	5/14/10
B6.Igf1<C3H>	M	10/13/07	3/22/10
B6.Igf1<C3H>	M	10/13/07	3/15/10
B6.Igf1<C3H>	M	10/13/07	6/17/10
B6.Igf1<C3H>	M	10/13/07	7/13/09
B6.Igf1<C3H>	M	2007-11-11	2010-11-01
B6.Igf1<C3H>	M	2007-11-11	11/21/10
B6.Igf1<C3H>	M	2007-11-11	2010-01-02
B6.Igf1<C3H>	M	2007-11-11	2010-08-03
B6.Igf1<C3H>	M	2007-11-11	1/27/10
B6.Igf1<C3H>	M	2007-06-11	12/28/09
B6.Igf1<C3H>	M	2007-06-11	11/21/10
B6.Igf1<C3H>	M	2/26/08	9/24/08
B6.Igf1<C3H>	M	2/26/08	3/16/09
B6.Igf1<C3H>	M	2/26/08	5/31/10
B6.Igf1<C3H>	M	2/26/08	2010-07-09
B6.Igf1<C3H>	M	2/26/08	2010-07-09
B6.Igf1<C3H>	M	2/23/08	10/20/09
B6.Igf1<C3H>	M	2/23/08	11/21/10
B6.Igf1<C3H>	M	2/23/08	2010-11-10
B6.Igf1<C3H>	M	2/23/08	2010-09-03
B6.Igf1<C3H>	M	2/23/08	12/13/10
B6.Igf1<C3H>	M	1/23/08	1/26/10
B6.Igf1<C3H>	M	1/23/08	2010-03-06
B6.Igf1<C3H>	M	1/23/08	5/28/10
B6.Igf1<C3H>	M	1/23/08	12/15/09
B6.Igf1<C3H>	M	1/23/08	8/24/09
B6.Igf1<C3H>	M	1/18/08	2010-02-08
B6.Igf1<C3H>	M	1/18/08	2009-08-12
B6.Igf1<C3H>	M	1/18/08	9/21/09
B6.Igf1<C3H>	M	1/18/08	8/31/10
B6.Igf1<C3H>	M	1/18/08	9/20/10
B6.Igf1<C3H>	M	2008-09-03	8/31/10
B6.Igf1<C3H>	M	2008-09-03	7/13/10
B6.Igf1<C3H>	M	2008-09-03	2010-02-05
B6.Igf1<C3H>	M	2008-09-03	6/21/10
B6.Igf1<C3H>	M	2008-09-03	2010-01-11
B6.Igf1<C3H>	M	12/31/07	2010-09-08
B6.Igf1<C3H>	M	12/31/07	2010-02-08
B6.Igf1<C3H>	M	12/31/07	7/18/10
